# Supplementary material for: Tetra­aqua­(2,2′-bipyridine-κ2 N,N′)manganese(II) di-μ-aqua-bis­[aqua­(2,2′-bipyridine-κ2 N,N′)(5-sulfonatoisophthalato-κO)manganate(II)] tetra­hydrate
Source: Acta Crystallogr Sect E Struct Rep Online. 2008 Jul 9;64(Pt 8):m1003–4. doi: 10.1107/S1600536808020540 (PMC2961927; doi:10.1107/S1600536808020540)
Supplement: Supplementary file 1 [file e-64-m1003-sup1.cif]

##############################################################################
###                                                                        ###
###        Electronic paper (Acta Crystallographica Section E)             ###
###                                                                        ###
##############################################################################
#                                                                            #
# This CIF contains the data in a paper accepted for publication in Acta     #
# Crystallographica Section E. It conforms to the requirements of Notes      #
# for Authors for Section E, and has been peer reviewed under the auspices   #
# of the IUCr Commission on Journals.                                        #
#                                                                            #
# Full details of the Crystallographic Information File format               #
# are given in the paper "The Crystallographic Information File (CIF):       #
# a New Standard Archive File for Crystallography" by S. R. Hall, F. H.      #
# Allen and I. D. Brown [Acta Cryst. (1991), A47, 655-685].                  #
#                                                                            #
# The current version of the core CIF dictionary is obtainable from          #
# ftp://ftp.iucr.org/pub/cif_core.dic. The current version number is 2.4.    #
#                                                                            #
# Software is freely available for graphical display of the structure(s) in  #
# this CIF.  For information consult the CIF home page http://www.iucr.org/  #
# cif/home.html                                                              #
#                                                                            #
# This file may be used for bona fide research purposes within the           #
# scientific community so long as proper attribution is given to the journal # 
# article from which it was obtained.                                        #
#                                                                            #
##############################################################################
                                             
data_I
_audit_creation_method     SHELXL-97
_chemical_name_systematic
;
Tetraaqua(2,2'-bipyridine-\k^2^<i>N</i>,<i>N</i>')manganese(II)
di-\m-aqua-bis[aqua(2,2'-bipyridine-\k^2^<i>N</i>,<i>N</i>')(5-
sulfonatoisophthalato-\k<i>O</i>)manganate(II)] tetrahydrate
;
_chemical_name_common     ?
_chemical_formula_moiety
                          'C10 H16 Mn N2 O4 2+, C36 H30 Mn2 N4 O18 S2 2-, 4H2 O'
_chemical_formula_sum     'C46 H54 Mn3 N6 O26 S2'
_chemical_formula_iupac
      '[Mn (C10 H8 N2) (H2 O)4] [Mn2 (C8 H3 O7 S)2 (C10 H8 N2)2 (H2 O)4], 4H2 O'
_chemical_formula_weight     1335.89
_chemical_melting_point     ?
_symmetry_cell_setting     monoclinic
_symmetry_space_group_name_H-M     'C 2/c'
_symmetry_space_group_name_Hall     '-C 2yc'
loop_
    _symmetry_equiv_pos_as_xyz
    'x, y, z'
    '-x, y, -z+1/2'
    'x+1/2, y+1/2, z'
    '-x+1/2, y+1/2, -z+1/2'
    '-x, -y, -z'
    'x, -y, z-1/2'
    '-x+1/2, -y+1/2, -z'
    'x+1/2, -y+1/2, z-1/2'
_cell_length_a     19.656(4)
_cell_length_b     9.1286(17)
_cell_length_c     32.035(6)
_cell_angle_alpha     90.00
_cell_angle_beta     96.584(7)
_cell_angle_gamma     90.00
_cell_volume     5710.1(18)
_cell_formula_units_Z     4
_cell_measurement_reflns_used     8728
_cell_measurement_theta_min     2.2
_cell_measurement_theta_max     24.5
_cell_measurement_temperature     295(2)
_exptl_crystal_description     plate
_exptl_crystal_colour     yellow
_exptl_crystal_size_max     0.40
_exptl_crystal_size_mid     0.36
_exptl_crystal_size_min     0.20
_exptl_crystal_density_diffrn     1.554
_exptl_crystal_density_meas     ?
_exptl_crystal_density_method     'not measured'
_exptl_crystal_F_000     2748
_exptl_absorpt_coefficient_mu     0.816
_exptl_absorpt_correction_type     multi-scan
_exptl_absorpt_process_details     '(ABSCOR; Higashi, 1995)'
_exptl_absorpt_correction_T_min     0.742
_exptl_absorpt_correction_T_max     0.850
_exptl_special_details
;
;
_diffrn_ambient_temperature     295(2)
_diffrn_radiation_type     MoK\a
_diffrn_radiation_wavelength     0.71073
_diffrn_radiation_source     'fine-focus sealed tube'
_diffrn_radiation_monochromator     graphite
_diffrn_measurement_device_type     'Rigaku R-AXIS RAPID IP'
_diffrn_measurement_method     \w
_diffrn_detector_area_resol_mean     10.0
_diffrn_reflns_number     32384
_diffrn_reflns_av_R_equivalents     0.0707
_diffrn_reflns_av_sigmaI/netI     0.0573
_diffrn_reflns_theta_min     2.09
_diffrn_reflns_theta_max     27.00
_diffrn_reflns_theta_full     27.00
_diffrn_measured_fraction_theta_max     0.990
_diffrn_measured_fraction_theta_full     0.990
_diffrn_reflns_limit_h_min     -24
_diffrn_reflns_limit_h_max     23
_diffrn_reflns_limit_k_min     -11
_diffrn_reflns_limit_k_max     11
_diffrn_reflns_limit_l_min     -40
_diffrn_reflns_limit_l_max     40
_diffrn_standards_number     0
_diffrn_standards_interval_count     0
_diffrn_standards_interval_time     0
_diffrn_standards_decay_%     ?
_refine_special_details
;
Refinement of <i>F</i>^2^ against ALL reflections. The weighted <i>R</i>-factor
<i>wR</i> and goodness of fit <i>S</i> are based on <i>F</i>^2^, conventional
<i>R</i>-factors <i>R</i> are based on <i>F</i>, with <i>F</i> set to zero for
negative <i>F</i>^2^. The threshold expression of <i>F</i>^2^ >
\s(<i>F</i>^2^) is used only for calculating <i>R</i>-factors(gt) <i>etc</i>.
and is not relevant to the choice of reflections for refinement.
<i>R</i>-factors based on <i>F</i>^2^ are statistically about twice as large
as those based on <i>F</i>, and <i>R</i>- factors based on ALL data will be
even larger.
;
_reflns_number_total     6179
_reflns_number_gt     4071
_reflns_threshold_expression     I>2\s(I)
_refine_ls_structure_factor_coef     Fsqd
_refine_ls_matrix_type     full
_refine_ls_R_factor_all     0.0841
_refine_ls_R_factor_gt     0.0471
_refine_ls_wR_factor_gt     0.1103
_refine_ls_wR_factor_ref     0.1226
_refine_ls_goodness_of_fit_ref     1.088
_refine_ls_restrained_S_all     1.088
_refine_ls_number_reflns     6179
_refine_ls_number_parameters     375
_refine_ls_number_restraints     0
_refine_ls_hydrogen_treatment     constr
_refine_ls_weighting_scheme     calc
_refine_ls_weighting_details
         'calc w=1/[\s^2^(Fo^2^)+(0.0531P)^2^+1.8129P] where P=(Fo^2^+2Fc^2^)/3'
_atom_sites_solution_hydrogens     geom
_atom_sites_solution_primary     direct
_atom_sites_solution_secondary     difmap
_refine_ls_shift/su_max     0.001
_refine_ls_shift/su_mean     0.000
_refine_diff_density_max     0.965
_refine_diff_density_min     -0.412
_refine_ls_extinction_method     none
_refine_ls_extinction_coef     ?
loop_
    _atom_type_symbol
    _atom_type_description
    _atom_type_scat_dispersion_real
    _atom_type_scat_dispersion_imag
    _atom_type_scat_source
    'C' 'C' 0.0033 0.0016
                         'International Tables Vol C Tables 4.2.6.8 and 6.1.1.4'
    'H' 'H' 0.0000 0.0000
                         'International Tables Vol C Tables 4.2.6.8 and 6.1.1.4'
    'Mn' 'Mn' 0.3368 0.7283
                         'International Tables Vol C Tables 4.2.6.8 and 6.1.1.4'
    'N' 'N' 0.0061 0.0033
                         'International Tables Vol C Tables 4.2.6.8 and 6.1.1.4'
    'O' 'O' 0.0106 0.0060
                         'International Tables Vol C Tables 4.2.6.8 and 6.1.1.4'
    'S' 'S' 0.1246 0.1234
                         'International Tables Vol C Tables 4.2.6.8 and 6.1.1.4'
_computing_data_collection     'PROCESS-AUTO (Rigaku, 1998)'
_computing_cell_refinement     'PROCESS-AUTO (Rigaku, 1998)'
_computing_data_reduction     'CrystalStructure (Rigaku/MSC, 2002)'
_computing_structure_solution     'SIR92 (Altomare <i>et al.</i>,  1993)'
_computing_structure_refinement     'SHELXL97 (Sheldrick, 2008)'
_computing_molecular_graphics     'ORTEP-3 for Windows (Farrugia, 1997)'
_computing_publication_material     'WinGX (Farrugia, 1999)'
loop_
    _atom_site_type_symbol
    _atom_site_label
    _atom_site_fract_x
    _atom_site_fract_y
    _atom_site_fract_z
    _atom_site_U_iso_or_equiv
    _atom_site_adp_type
    _atom_site_calc_flag
    _atom_site_refinement_flags
    _atom_site_occupancy
    _atom_site_disorder_assembly
    _atom_site_disorder_group
    Mn Mn1 0.52324(2) 0.17373(5) 0.524402(13) 0.03219(14) Uani d . 1 . .
    Mn Mn2 0.5000 0.11071(7) 0.7500 0.03035(18) Uani d S 1 . .
    S S1 0.17116(4) 0.28491(9) 0.36332(2) 0.0385(2) Uani d . 1 . .
    N N1 0.60400(14) 0.1056(3) 0.57642(7) 0.0367(6) Uani d . 1 . .
    N N2 0.61544(13) 0.3064(3) 0.51746(8) 0.0357(6) Uani d . 1 . .
    N N3 0.56862(14) -0.0915(3) 0.75678(8) 0.0390(6) Uani d . 1 . .
    O O1 0.46005(11) 0.2725(2) 0.47425(6) 0.0380(5) Uani d . 1 . .
    O O2 0.36256(11) 0.1687(2) 0.48870(7) 0.0441(6) Uani d . 1 . .
    O O3 0.45078(12) 0.6278(3) 0.35348(7) 0.0494(6) Uani d . 1 . .
    O O4 0.35555(11) 0.6315(3) 0.30833(6) 0.0458(6) Uani d . 1 . .
    O O5 0.17450(13) 0.2000(3) 0.32526(8) 0.0640(8) Uani d . 1 . .
    O O6 0.14849(13) 0.1983(4) 0.39683(9) 0.0785(10) Uani d . 1 . .
    O O7 0.13200(11) 0.4188(3) 0.35423(7) 0.0495(6) Uani d . 1 . .
    O O1W 0.44697(10) -0.0134(2) 0.52604(6) 0.0350(5) Uani d . 1 . .
    H H1A 0.4411 -0.0471 0.5501 0.052 Uiso d R 1 . .
    H H1B 0.4137 0.0501 0.5136 0.052 Uiso d R 1 . .
    O O2W 0.47816(11) 0.2970(3) 0.57186(7) 0.0479(6) Uani d . 1 . .
    H H2A 0.5042 0.3135 0.5946 0.072 Uiso d R 1 . .
    H H2B 0.4371 0.2837 0.5806 0.072 Uiso d R 1 . .
    O O3W 0.58479(12) 0.2600(3) 0.75394(6) 0.0511(7) Uani d . 1 . .
    H H3A 0.6123 0.2751 0.7779 0.077 Uiso d R 1 . .
    H H3B 0.6103 0.3029 0.7338 0.077 Uiso d R 1 . .
    O O4W 0.49868(11) 0.1280(2) 0.81748(6) 0.0368(5) Uani d . 1 . .
    H H4A 0.4857 0.2251 0.8238 0.055 Uiso d R 1 . .
    H H4B 0.5394 0.1176 0.8327 0.055 Uiso d R 1 . .
    O O5W 0.40641(16) -0.1425(3) 0.59492(8) 0.0703(8) Uani d . 1 . .
    H H5A 0.3967 -0.0709 0.6149 0.105 Uiso d R 1 . .
    H H5B 0.4381 -0.2183 0.6027 0.105 Uiso d R 1 . .
    O O6W 0.5729(2) 0.4097(4) 0.36611(13) 0.1194(13) Uani d . 1 . .
    H H6A 0.6043 0.4786 0.3758 0.179 Uiso d R 1 . .
    H H6B 0.5384 0.4658 0.3524 0.179 Uiso d R 1 . .
    C C1 0.39638(16) 0.2497(3) 0.46703(8) 0.0308(7) Uani d . 1 . .
    C C2 0.35851(15) 0.3205(3) 0.42861(8) 0.0291(6) Uani d . 1 . .
    C C3 0.39081(16) 0.4194(3) 0.40419(8) 0.0306(7) Uani d . 1 . .
    H H3 0.4362 0.4450 0.4122 0.037 Uiso calc R 1 . .
    C C4 0.35618(15) 0.4800(3) 0.36818(8) 0.0311(7) Uani d . 1 . .
    C C5 0.28809(16) 0.4397(3) 0.35622(9) 0.0337(7) Uani d . 1 . .
    H H5 0.2643 0.4794 0.3321 0.040 Uiso calc R 1 . .
    C C6 0.25587(15) 0.3399(3) 0.38050(8) 0.0291(6) Uani d . 1 . .
    C C7 0.29045(15) 0.2815(3) 0.41659(9) 0.0311(7) Uani d . 1 . .
    H H7 0.2684 0.2164 0.4329 0.037 Uiso calc R 1 . .
    C C8 0.39040(17) 0.5872(3) 0.34085(9) 0.0340(7) Uani d . 1 . .
    C C9 0.59329(19) 0.0111(4) 0.60721(10) 0.0471(9) Uani d . 1 . .
    H H9 0.5513 -0.0367 0.6058 0.056 Uiso calc R 1 . .
    C C10 0.6419(2) -0.0177(4) 0.64070(11) 0.0588(11) Uani d . 1 . .
    H H10 0.6327 -0.0828 0.6617 0.071 Uiso calc R 1 . .
    C C11 0.7038(2) 0.0510(5) 0.64246(12) 0.0635(12) Uani d . 1 . .
    H H11 0.7378 0.0317 0.6644 0.076 Uiso calc R 1 . .
    C C12 0.7155(2) 0.1487(4) 0.61154(11) 0.0555(10) Uani d . 1 . .
    H H12 0.7574 0.1966 0.6126 0.067 Uiso calc R 1 . .
    C C13 0.66478(17) 0.1759(4) 0.57867(9) 0.0383(8) Uani d . 1 . .
    C C14 0.67202(16) 0.2851(3) 0.54492(9) 0.0361(7) Uani d . 1 . .
    C C15 0.73194(18) 0.3614(4) 0.54134(12) 0.0479(9) Uani d . 1 . .
    H H15 0.7706 0.3448 0.5603 0.057 Uiso calc R 1 . .
    C C16 0.7340(2) 0.4622(4) 0.50942(13) 0.0569(10) Uani d . 1 . .
    H H16 0.7736 0.5155 0.5070 0.068 Uiso calc R 1 . .
    C C17 0.6765(2) 0.4829(4) 0.48121(12) 0.0519(9) Uani d . 1 . .
    H H17 0.6768 0.5489 0.4591 0.062 Uiso calc R 1 . .
    C C18 0.61831(19) 0.4036(4) 0.48648(10) 0.0453(8) Uani d . 1 . .
    H H18 0.5793 0.4185 0.4676 0.054 Uiso calc R 1 . .
    C C19 0.6369(2) -0.0855(4) 0.76152(11) 0.0535(10) Uani d . 1 . .
    H H19 0.6576 0.0059 0.7651 0.064 Uiso calc R 1 . .
    C C20 0.6783(2) -0.2072(5) 0.76141(15) 0.0759(13) Uani d . 1 . .
    H H20 0.7258 -0.1990 0.7653 0.091 Uiso calc R 1 . .
    C C21 0.6470(3) -0.3405(5) 0.75534(18) 0.0976(18) Uani d . 1 . .
    H H21 0.6730 -0.4251 0.7542 0.117 Uiso calc R 1 . .
    C C22 0.5767(3) -0.3485(5) 0.75088(16) 0.0856(15) Uani d . 1 . .
    H H22 0.5551 -0.4390 0.7471 0.103 Uiso calc R 1 . .
    C C23 0.53805(18) -0.2222(4) 0.75198(11) 0.0481(9) Uani d . 1 . .
loop_
    _atom_site_aniso_label
    _atom_site_aniso_U_11
    _atom_site_aniso_U_22
    _atom_site_aniso_U_33
    _atom_site_aniso_U_12
    _atom_site_aniso_U_13
    _atom_site_aniso_U_23
    Mn1 0.0267(3) 0.0370(3) 0.0316(2) -0.0038(2) -0.00182(19) 0.00509(19)
    Mn2 0.0315(4) 0.0302(3) 0.0292(3) 0.000 0.0031(3) 0.000
    S1 0.0252(5) 0.0501(5) 0.0383(4) -0.0054(4) -0.0040(3) 0.0078(4)
    N1 0.0360(17) 0.0400(15) 0.0335(13) 0.0056(13) 0.0015(12) 0.0044(11)
    N2 0.0313(16) 0.0383(15) 0.0367(14) -0.0040(12) 0.0003(12) 0.0006(11)
    N3 0.0380(18) 0.0372(16) 0.0403(14) 0.0053(13) -0.0016(12) -0.0037(12)
    O1 0.0245(13) 0.0469(13) 0.0404(12) -0.0055(10) -0.0051(10) 0.0116(10)
    O2 0.0263(13) 0.0559(14) 0.0490(13) -0.0031(11) 0.0002(10) 0.0247(11)
    O3 0.0418(15) 0.0621(15) 0.0428(12) -0.0237(12) -0.0021(11) 0.0143(11)
    O4 0.0379(14) 0.0610(15) 0.0378(12) -0.0096(11) 0.0011(10) 0.0182(11)
    O5 0.0496(17) 0.0700(18) 0.0650(16) 0.0079(14) -0.0254(13) -0.0247(14)
    O6 0.0302(15) 0.128(3) 0.0738(18) -0.0267(16) -0.0079(13) 0.0576(18)
    O7 0.0284(14) 0.0553(15) 0.0616(15) 0.0062(11) -0.0093(11) -0.0033(12)
    O1W 0.0324(13) 0.0365(12) 0.0355(11) -0.0016(10) 0.0011(9) 0.0079(9)
    O2W 0.0325(14) 0.0698(17) 0.0408(12) -0.0003(12) 0.0010(10) -0.0106(11)
    O3W 0.0553(17) 0.0643(16) 0.0326(11) -0.0299(13) 0.0005(11) 0.0056(11)
    O4W 0.0344(13) 0.0441(13) 0.0310(10) 0.0056(10) -0.0006(9) -0.0009(9)
    O5W 0.104(2) 0.0568(16) 0.0541(15) 0.0119(16) 0.0275(16) 0.0038(12)
    O6W 0.113(3) 0.105(3) 0.139(3) -0.016(2) 0.010(2) 0.022(2)
    C1 0.0299(19) 0.0316(16) 0.0299(15) 0.0009(14) 0.0000(13) 0.0020(12)
    C2 0.0247(17) 0.0316(16) 0.0306(14) -0.0001(13) 0.0008(12) 0.0031(12)
    C3 0.0256(17) 0.0344(16) 0.0312(15) -0.0035(13) 0.0001(12) 0.0011(12)
    C4 0.0285(18) 0.0361(17) 0.0291(15) -0.0032(13) 0.0044(13) 0.0024(12)
    C5 0.0297(19) 0.0428(18) 0.0272(14) 0.0005(14) -0.0023(13) 0.0056(13)
    C6 0.0210(16) 0.0363(16) 0.0293(14) -0.0010(13) 0.0007(12) 0.0011(12)
    C7 0.0285(18) 0.0319(16) 0.0329(15) -0.0038(13) 0.0029(13) 0.0052(12)
    C8 0.035(2) 0.0394(18) 0.0280(15) -0.0066(15) 0.0036(14) 0.0077(13)
    C9 0.054(2) 0.051(2) 0.0368(18) 0.0071(18) 0.0062(16) 0.0033(15)
    C10 0.083(3) 0.055(2) 0.0367(19) 0.023(2) -0.001(2) 0.0066(16)
    C11 0.069(3) 0.067(3) 0.048(2) 0.025(2) -0.021(2) -0.003(2)
    C12 0.044(2) 0.061(2) 0.057(2) 0.0091(19) -0.0145(18) -0.0003(19)
    C13 0.034(2) 0.0420(18) 0.0368(16) 0.0072(15) -0.0032(14) -0.0067(14)
    C14 0.0298(19) 0.0402(18) 0.0376(16) 0.0011(14) 0.0015(14) -0.0100(13)
    C15 0.029(2) 0.049(2) 0.065(2) -0.0034(16) 0.0048(17) -0.0138(18)
    C16 0.044(3) 0.047(2) 0.083(3) -0.0121(18) 0.023(2) -0.011(2)
    C17 0.055(3) 0.046(2) 0.058(2) -0.0078(18) 0.019(2) 0.0038(17)
    C18 0.049(2) 0.0446(19) 0.0428(18) -0.0084(17) 0.0074(16) 0.0079(15)
    C19 0.045(2) 0.051(2) 0.063(2) 0.0116(19) -0.0021(18) -0.0091(18)
    C20 0.049(3) 0.079(3) 0.097(3) 0.024(2) -0.002(2) -0.019(3)
    C21 0.083(4) 0.060(3) 0.143(5) 0.035(3) -0.016(3) -0.030(3)
    C22 0.085(4) 0.038(2) 0.129(4) 0.013(2) -0.010(3) -0.017(2)
    C23 0.055(2) 0.0366(19) 0.050(2) 0.0049(17) -0.0065(19) -0.0032(15)
_geom_special_details
;
All e.s.d.'s (except the e.s.d. in the dihedral angle between two l.s. planes)
are estimated using the full covariance matrix. The cell e.s.d.'s are taken
into account individually in the estimation of e.s.d.'s in distances, angles
and torsion angles; correlations between e.s.d.'s in cell parameters are only
used when they are defined by crystal symmetry. An approximate (isotropic)
treatment of cell e.s.d.'s is used for estimating e.s.d.'s involving l.s.
planes.
;
loop_
    _geom_bond_atom_site_label_1
    _geom_bond_atom_site_label_2
    _geom_bond_site_symmetry_2
    _geom_bond_distance
    _geom_bond_publ_flag
    Mn1 N1 . 2.253(3) y
    Mn1 N2 . 2.212(3) y
    Mn1 O1 . 2.116(2) y
    Mn1 O1W . 2.278(2) y
    Mn1 O1W 5_656 2.305(2) y
    Mn1 O2W . 2.161(2) y
    Mn2 N3 2_656 2.282(3) ?
    Mn2 N3 . 2.282(3) y
    Mn2 O3W . 2.145(2) y
    Mn2 O3W 2_656 2.145(2) ?
    Mn2 O4W 2_656 2.1707(19) ?
    Mn2 O4W . 2.1707(19) y
    S1 O6 . 1.444(2) ?
    S1 O5 . 1.452(3) ?
    S1 O7 . 1.456(2) ?
    S1 C6 . 1.765(3) ?
    N1 C9 . 1.345(4) ?
    N1 C13 . 1.351(4) ?
    N2 C18 . 1.337(4) ?
    N2 C14 . 1.351(4) ?
    N3 C19 . 1.334(4) ?
    N3 C23 . 1.337(4) ?
    O1 C1 . 1.263(3) ?
    O2 C1 . 1.255(3) ?
    O3 C8 . 1.265(4) ?
    O4 C8 . 1.247(3) ?
    O1W Mn1 5_656 2.305(2) ?
    O1W H1A . 0.8508 ?
    O1W H1B . 0.9294 ?
    O2W H2A . 0.8554 ?
    O2W H2B . 0.8930 ?
    O3W H3A . 0.8964 ?
    O3W H3B . 0.9466 ?
    O4W H4A . 0.9507 ?
    O4W H4B . 0.8932 ?
    O5W H5A . 0.9496 ?
    O5W H5B . 0.9445 ?
    O6W H6A . 0.9118 ?
    O6W H6B . 0.9184 ?
    C1 C2 . 1.509(4) ?
    C2 C3 . 1.394(4) ?
    C2 C7 . 1.395(4) ?
    C3 C4 . 1.386(4) ?
    C3 H3 . 0.9300 ?
    C4 C5 . 1.398(4) ?
    C4 C8 . 1.521(4) ?
    C5 C6 . 1.396(4) ?
    C5 H5 . 0.9300 ?
    C6 C7 . 1.379(4) ?
    C7 H7 . 0.9300 ?
    C9 C10 . 1.378(5) ?
    C9 H9 . 0.9300 ?
    C10 C11 . 1.364(6) ?
    C10 H10 . 0.9300 ?
    C11 C12 . 1.372(5) ?
    C11 H11 . 0.9300 ?
    C12 C13 . 1.387(5) ?
    C12 H12 . 0.9300 ?
    C13 C14 . 1.490(4) ?
    C14 C15 . 1.384(4) ?
    C15 C16 . 1.380(5) ?
    C15 H15 . 0.9300 ?
    C16 C17 . 1.377(5) ?
    C16 H16 . 0.9300 ?
    C17 C18 . 1.380(5) ?
    C17 H17 . 0.9300 ?
    C18 H18 . 0.9300 ?
    C19 C20 . 1.378(5) ?
    C19 H19 . 0.9300 ?
    C20 C21 . 1.368(6) ?
    C20 H20 . 0.9300 ?
    C21 C22 . 1.375(7) ?
    C21 H21 . 0.9300 ?
    C22 C23 . 1.383(5) ?
    C22 H22 . 0.9300 ?
    C23 C23 2_656 1.486(7) ?
loop_
    _geom_angle_atom_site_label_1
    _geom_angle_atom_site_label_2
    _geom_angle_atom_site_label_3
    _geom_angle_site_symmetry_1
    _geom_angle_site_symmetry_3
    _geom_angle
    _geom_angle_publ_flag
    O1 Mn1 O2W . . 93.44(9) ?
    O1 Mn1 N2 . . 96.13(9) ?
    O2W Mn1 N2 . . 101.09(9) ?
    O1 Mn1 N1 . . 168.94(9) ?
    O2W Mn1 N1 . . 86.24(9) ?
    N2 Mn1 N1 . . 73.13(9) ?
    O1 Mn1 O1W . . 90.36(8) ?
    O2W Mn1 O1W . . 92.89(8) ?
    N2 Mn1 O1W . . 164.17(8) ?
    N1 Mn1 O1W . . 100.70(9) ?
    O1 Mn1 O1W . 5_656 84.97(8) ?
    O2W Mn1 O1W . 5_656 168.90(8) ?
    N2 Mn1 O1W . 5_656 90.01(8) ?
    N1 Mn1 O1W . 5_656 97.42(8) ?
    O1W Mn1 O1W . 5_656 76.15(8) ?
    O3W Mn2 O3W . 2_656 101.14(14) ?
    O3W Mn2 O4W . 2_656 85.10(8) ?
    O3W Mn2 O4W 2_656 2_656 89.62(8) ?
    O3W Mn2 O4W . . 89.62(8) ?
    O3W Mn2 O4W 2_656 . 85.10(8) ?
    O4W Mn2 O4W 2_656 . 171.68(12) ?
    O3W Mn2 N3 . 2_656 165.06(10) ?
    O3W Mn2 N3 2_656 2_656 93.52(10) ?
    O4W Mn2 N3 2_656 2_656 92.20(8) ?
    O4W Mn2 N3 . 2_656 94.54(9) ?
    O3W Mn2 N3 . . 93.52(10) ?
    O3W Mn2 N3 2_656 . 165.06(10) ?
    O4W Mn2 N3 2_656 . 94.54(8) ?
    O4W Mn2 N3 . . 92.20(8) ?
    N3 Mn2 N3 2_656 . 72.01(14) ?
    O6 S1 O5 . . 112.31(19) ?
    O6 S1 O7 . . 114.02(17) ?
    O5 S1 O7 . . 110.72(14) ?
    O6 S1 C6 . . 106.50(14) ?
    O5 S1 C6 . . 106.36(14) ?
    O7 S1 C6 . . 106.37(14) ?
    C9 N1 C13 . . 118.5(3) ?
    C9 N1 Mn1 . . 124.3(2) ?
    C13 N1 Mn1 . . 116.87(19) ?
    C18 N2 C14 . . 118.5(3) ?
    C18 N2 Mn1 . . 122.9(2) ?
    C14 N2 Mn1 . . 118.6(2) ?
    C19 N3 C23 . . 118.9(3) ?
    C19 N3 Mn2 . . 123.6(2) ?
    C23 N3 Mn2 . . 117.3(2) ?
    C1 O1 Mn1 . . 123.47(18) ?
    Mn1 O1W Mn1 . 5_656 103.85(8) ?
    Mn1 O1W H1A . . 116.7 ?
    Mn1 O1W H1A 5_656 . 118.6 ?
    Mn1 O1W H1B . . 87.4 ?
    Mn1 O1W H1B 5_656 . 108.5 ?
    H1A O1W H1B . . 117.0 ?
    Mn1 O2W H2A . . 116.0 ?
    Mn1 O2W H2B . . 127.5 ?
    H2A O2W H2B . . 103.2 ?
    Mn2 O3W H3A . . 122.4 ?
    Mn2 O3W H3B . . 133.7 ?
    H3A O3W H3B . . 101.9 ?
    Mn2 O4W H4A . . 108.2 ?
    Mn2 O4W H4B . . 115.0 ?
    H4A O4W H4B . . 103.2 ?
    H5A O5W H5B . . 120.3 ?
    H6A O6W H6B . . 102.3 ?
    O2 C1 O1 . . 124.9(3) ?
    O2 C1 C2 . . 117.4(3) ?
    O1 C1 C2 . . 117.7(2) ?
    C3 C2 C7 . . 119.6(3) ?
    C3 C2 C1 . . 121.4(3) ?
    C7 C2 C1 . . 118.9(2) ?
    C4 C3 C2 . . 120.9(3) ?
    C4 C3 H3 . . 119.5 ?
    C2 C3 H3 . . 119.5 ?
    C3 C4 C5 . . 119.1(3) ?
    C3 C4 C8 . . 121.9(3) ?
    C5 C4 C8 . . 119.0(3) ?
    C6 C5 C4 . . 120.0(3) ?
    C6 C5 H5 . . 120.0 ?
    C4 C5 H5 . . 120.0 ?
    C7 C6 C5 . . 120.5(3) ?
    C7 C6 S1 . . 120.6(2) ?
    C5 C6 S1 . . 118.9(2) ?
    C6 C7 C2 . . 119.9(3) ?
    C6 C7 H7 . . 120.1 ?
    C2 C7 H7 . . 120.1 ?
    O4 C8 O3 . . 125.3(3) ?
    O4 C8 C4 . . 116.9(3) ?
    O3 C8 C4 . . 117.7(3) ?
    N1 C9 C10 . . 122.7(4) ?
    N1 C9 H9 . . 118.6 ?
    C10 C9 H9 . . 118.6 ?
    C11 C10 C9 . . 118.7(4) ?
    C11 C10 H10 . . 120.7 ?
    C9 C10 H10 . . 120.7 ?
    C10 C11 C12 . . 119.5(3) ?
    C10 C11 H11 . . 120.3 ?
    C12 C11 H11 . . 120.3 ?
    C11 C12 C13 . . 119.9(4) ?
    C11 C12 H12 . . 120.0 ?
    C13 C12 H12 . . 120.0 ?
    N1 C13 C12 . . 120.6(3) ?
    N1 C13 C14 . . 115.9(3) ?
    C12 C13 C14 . . 123.4(3) ?
    N2 C14 C15 . . 121.2(3) ?
    N2 C14 C13 . . 115.4(3) ?
    C15 C14 C13 . . 123.4(3) ?
    C16 C15 C14 . . 119.6(3) ?
    C16 C15 H15 . . 120.2 ?
    C14 C15 H15 . . 120.2 ?
    C17 C16 C15 . . 119.1(3) ?
    C17 C16 H16 . . 120.4 ?
    C15 C16 H16 . . 120.4 ?
    C16 C17 C18 . . 118.5(3) ?
    C16 C17 H17 . . 120.8 ?
    C18 C17 H17 . . 120.8 ?
    N2 C18 C17 . . 123.0(3) ?
    N2 C18 H18 . . 118.5 ?
    C17 C18 H18 . . 118.5 ?
    N3 C19 C20 . . 123.6(4) ?
    N3 C19 H19 . . 118.2 ?
    C20 C19 H19 . . 118.2 ?
    C21 C20 C19 . . 117.4(4) ?
    C21 C20 H20 . . 121.3 ?
    C19 C20 H20 . . 121.3 ?
    C20 C21 C22 . . 119.6(4) ?
    C20 C21 H21 . . 120.2 ?
    C22 C21 H21 . . 120.2 ?
    C21 C22 C23 . . 120.0(4) ?
    C21 C22 H22 . . 120.0 ?
    C23 C22 H22 . . 120.0 ?
    N3 C23 C22 . . 120.4(4) ?
    N3 C23 C23 . 2_656 116.40(19) ?
    C22 C23 C23 . 2_656 123.2(3) ?
loop_
    _geom_hbond_atom_site_label_D
    _geom_hbond_atom_site_label_H
    _geom_hbond_atom_site_label_A
    _geom_hbond_site_symmetry_A
    _geom_hbond_distance_DH
    _geom_hbond_distance_HA
    _geom_hbond_distance_DA
    _geom_hbond_angle_DHA
    _geom_hbond_publ_flag
    O1W H1A O5W . 0.85 1.87 2.701(3) 164 y
    O1W H1B O2 . 0.93 1.62 2.548(3) 173 y
    O2W H2A O3 5_666 0.85 1.87 2.716(3) 170 y
    O2W H2B O6 7_556 0.89 1.91 2.789(3) 167 y
    O3W H3A O5 8_556 0.90 1.85 2.746(3) 176 y
    O3W H3B O4 5_666 0.95 1.68 2.621(3) 170 y
    O4W H4A O3 6_566 0.95 1.82 2.727(3) 157 y
    O4W H4B O7 8_556 0.89 1.90 2.780(3) 168 y
    O5W H5A O7 7_556 0.95 1.83 2.770(4) 170 y
    O5W H5B O6W 5_656 0.95 2.04 2.749(5) 131 y
    O6W H6A O6 3_555 0.91 2.26 3.128(5) 160 y
    O6W H6B O3 . 0.92 2.27 3.109(5) 151 y
    C16 H16 O2 3_555 0.93 2.36 3.281(4) 169 no
    C17 H17 O6 3_555 0.93 2.43 3.337(5) 166 no
data_global
_journal_date_recd_electronic     2008-07-02
_journal_date_accepted     2008-07-03
_journal_name_full     'Acta Crystallographica, Section E'
_journal_year     2008
_journal_volume     64
_journal_issue      8
_journal_page_first     m1003
_journal_page_last     m1004
_journal_paper_category     QM
_journal_coeditor_code     NG2471
_publ_contact_author_name     'Prof. Duan-Jun Xu'
_publ_contact_author_address
;
Department of Chemistry
Zhejiang University
Hangzhou, 310027
P.R.China
;
_publ_contact_author_email     xudj@mail.hz.zj.cn
_publ_section_title
;\
Tetraaqua(2,2'-bipyridine-\k^2^<i>N</i>,<i>N</i>')manganese(II)
di-\m-aqua-bis[aqua(2,2'-bipyridine-\k^2^<i>N</i>,<i>N</i>')(5-\
sulfonatoisophthalato-\k<i>O</i>)manganate(II)] tetrahydrate
;
loop_
    _publ_author_name
    _publ_author_address
    'Bing-Yu Zhang'
;
Department of Chemistry
Zhejiang University
People's Republic of China
;
    'Jing-Jing Nie'
;
Department of Chemistry
Zhejiang University
People's Republic of China
;
    'Duan-Jun Xu'
;
Department of Chemistry
Zhejiang University
People's Republic of China
;
