# Supplementary material for: Tetra­aqua­(2,2′-bipyridine-κ2 N,N′)manganese(II) di-μ-aqua-bis­[aqua­(2,2′-bipyridine-κ2 N,N′)(5-sulfonatoisophthalato-κO)manganate(II)] tetra­hydrate
Source: Acta Crystallogr Sect E Struct Rep Online. 2008 Jul 9;64(Pt 8):m1003–4. doi: 10.1107/S1600536808020540 (PMC2961927; doi:10.1107/S1600536808020540)
Supplement: Supplementary file 2 [file e-64-m1003-Isup2.hkl]

#
# h,k,l, Fc-squared, Fo-squared, sigma(Fo-squared) and status flag
#
data_I
_shelx_title ' M in C2/c'
_shelx_refln_list_code          4
_shelx_F_calc_maximum      633.01
_exptl_crystal_F_000      2748.00
_reflns_d_resolution_high  0.7828
 
loop_
 _symmetry_equiv_pos_as_xyz
 'x, y, z'
 '-x, y, -z+1/2'
 'x+1/2, y+1/2, z'
 '-x+1/2, y+1/2, -z+1/2'
 '-x, -y, -z'
 'x, -y, z-1/2'
 '-x+1/2, -y+1/2, -z'
 'x+1/2, -y+1/2, z-1/2'
 
_cell_length_a    19.6557
_cell_length_b     9.1286
_cell_length_c    32.0351
_cell_angle_alpha  90.000
_cell_angle_beta   96.584
_cell_angle_gamma  90.000
 
_shelx_F_squared_multiplier     1.000
 
loop_
 _refln_index_h
 _refln_index_k
 _refln_index_l
 _refln_F_squared_calc
 _refln_F_squared_meas
 _refln_F_squared_sigma
 _refln_observed_status
   2   0   0    56307.58    62753.39   1113.62 o
   4   0   0    48013.03    51882.94    949.22 o
   6   0   0    55829.82    56921.55   1063.42 o
   8   0   0    27019.13    29347.36    818.83 o
  10   0   0     2135.26     3170.44    150.57 o
  12   0   0     2723.34     2200.81    247.53 o
  14   0   0      146.87      105.12     91.40 o
  16   0   0     1409.52     1597.70    204.98 o
  18   0   0      389.91      757.07    284.66 o
  20   0   0      850.33     1636.91    450.21 o
  22   0   0       17.07        0.00    288.72 o
   1   1   0    32834.85    35227.81    501.89 o
   3   1   0    49102.50    50590.07    653.36 o
   5   1   0     8223.53     8001.54    171.61 o
   7   1   0    10966.10    11259.31    250.71 o
   9   1   0     3639.82     3822.81    139.99 o
  11   1   0     6115.54     6713.27    188.52 o
  13   1   0      445.72      379.51     77.42 o
  15   1   0     3169.09     2962.45    171.77 o
  17   1   0       24.68      122.50    145.93 o
  19   1   0        1.98        0.00    123.66 o
  21   1   0        2.06      182.29    145.81 o
   0   2   0    96681.24   108673.88   1921.68 o
   2   2   0     4414.37     5628.84    124.42 o
   4   2   0     3372.96     3103.83    113.81 o
   6   2   0    54336.17    53275.55    722.02 o
   8   2   0      574.64      738.32     85.78 o
  10   2   0      255.42      212.82     52.88 o
  12   2   0     4244.98     4617.72    232.62 o
  14   2   0    12632.44    13058.55    357.84 o
  16   2   0     5813.62     5593.88    318.46 o
  18   2   0      303.95      271.61    138.89 o
  20   2   0     4848.61     4614.23    342.81 o
  22   2   0      718.80      644.84    229.15 o
  24   2   0       72.04      261.40    448.17 o
   1   3   0     3073.65     2780.43     96.30 o
   3   3   0    20647.55    20893.83    361.51 o
   5   3   0    46981.96    46938.13    733.03 o
   7   3   0    13606.93    13347.64    263.81 o
   9   3   0     9554.10     9483.41    200.92 o
  11   3   0    12580.65    13445.55    431.83 o
  13   3   0        1.58        0.00     52.84 o
  15   3   0     1655.83     1700.01    241.86 o
  17   3   0       37.70        0.00    149.21 o
  19   3   0     1033.99     1051.81    194.49 o
  21   3   0     3224.66     3626.56    409.37 o
  23   3   0       58.90       18.81    280.29 o
   0   4   0    10021.70     9710.59    287.17 o
   2   4   0    21045.73    20049.59    332.83 o
   4   4   0     3696.91     3485.39    111.48 o
   6   4   0       47.17       71.51     37.43 o
   8   4   0    37981.88    39472.78    572.71 o
  10   4   0     3368.00     3243.89    161.25 o
  12   4   0       34.65       92.15     63.31 o
  14   4   0     8501.97     8651.25    281.16 o
  16   4   0     2499.59     2959.01    274.65 o
  18   4   0        0.81      102.50    135.36 o
  20   4   0      619.04      440.56    188.18 o
  22   4   0       51.37        0.00    356.42 o
   1   5   0       62.12      106.73     33.81 o
   3   5   0       43.51      123.25     31.69 o
   5   5   0      251.23      120.36     46.96 o
   7   5   0     2673.07     3183.43    136.07 o
   9   5   0     5972.66     6060.33    216.94 o
  11   5   0      563.23      457.52    104.41 o
  13   5   0     4583.69     4530.12    307.44 o
  15   5   0     8162.79     8626.67    439.25 o
  17   5   0      184.38        0.00    193.65 o
  19   5   0      534.26      449.45    180.12 o
  21   5   0     1984.93     2243.72    622.71 o
   0   6   0     4232.24     4628.59    202.81 o
   2   6   0        7.86        0.00     34.24 o
   4   6   0     4625.66     4339.84    146.51 o
   6   6   0     6105.08     6671.76    180.05 o
   8   6   0      258.37      227.98     76.49 o
  10   6   0     7495.90     7581.83    309.55 o
  12   6   0      114.94      182.27     85.20 o
  14   6   0        5.08        0.00     77.09 o
  16   6   0     1786.10     2103.82    186.66 o
  18   6   0     3122.14     2619.12    304.46 o
  20   6   0      454.66      645.55    429.41 o
   1   7   0     3162.94     3701.50    155.13 o
   3   7   0     3923.93     3782.98    255.92 o
   5   7   0        1.42       52.69     50.37 o
   7   7   0      324.06      409.13    101.89 o
   9   7   0     5099.58     4859.73    229.52 o
  11   7   0      181.10       70.69     80.40 o
  13   7   0     1009.45      700.29    123.78 o
  15   7   0       22.37       35.75     95.40 o
  17   7   0      406.96      294.57    123.64 o
  19   7   0      744.69     1574.93    529.73 o
   0   8   0      113.66      244.02    136.36 o
   2   8   0     1079.14      897.28    127.04 o
   4   8   0       19.90       36.35     56.05 o
   6   8   0     1321.37     1135.96    134.99 o
   8   8   0       18.54       47.02     77.81 o
  10   8   0      358.12      273.75     98.15 o
  12   8   0      608.99      689.19    128.33 o
  14   8   0      567.45      529.42    131.19 o
  16   8   0      636.34      904.71    177.34 o
  18   8   0      868.40     1114.22    285.60 o
   1   9   0        0.69        0.00     67.28 o
   3   9   0      109.16      191.98     83.28 o
   5   9   0       72.31       75.84     86.76 o
   7   9   0        0.54      168.67    107.44 o
   9   9   0       29.07        6.53    100.44 o
  11   9   0     1414.27     1616.81    203.32 o
  13   9   0     1522.96     1715.99    273.60 o
  15   9   0      244.17      116.64    189.85 o
   0  10   0     1392.93     1573.79    264.41 o
   2  10   0      571.98      930.82    158.22 o
   4  10   0      296.33      192.15    124.59 o
   6  10   0     1655.25     1580.28    285.74 o
   8  10   0       29.66      144.36    210.43 o
  10  10   0      102.17       58.54    177.08 o
  12  10   0      149.51      181.41    191.23 o
   1  11   0      700.48      681.59    303.29 o
   3  11   0      769.75     1221.37    245.61 o
   5  11   0      406.25       64.43    207.16 o
   7  11   0       38.75        0.00    218.99 o
 -21   1   1      507.25      409.84    172.11 o
 -19   1   1      696.22      344.43    177.24 o
 -17   1   1      693.56      485.15    137.44 o
 -15   1   1     2482.63     2780.49    168.71 o
 -13   1   1      555.64      690.11     92.97 o
 -11   1   1       20.51       95.48     48.18 o
  -9   1   1      398.05      620.98     67.80 o
  -7   1   1    39445.68    41079.20    574.13 o
  -5   1   1       61.70      236.59     45.15 o
  -3   1   1     6369.33     8636.55    143.17 o
  -1   1   1    44967.40    42601.42    599.37 o
   1   1   1    19261.89    18309.45    311.08 o
   3   1   1     2198.30     2181.78     54.09 o
   5   1   1   111512.77   115264.59   1604.60 o
   7   1   1    24634.91    24433.95    422.26 o
   9   1   1      237.66       53.00     37.72 o
  11   1   1    42341.98    43235.04    666.92 o
  13   1   1    16874.97    17668.60    332.54 o
  15   1   1      104.72       50.15     70.70 o
  17   1   1     4252.54     4229.98    323.68 o
  19   1   1     5015.86     4481.96    314.64 o
  21   1   1       31.91        0.00    157.85 o
 -24   2   1     2671.09     3516.87    685.51 o
 -22   2   1        6.19        0.00    158.40 o
 -20   2   1       61.68      145.53    142.33 o
 -18   2   1     4062.25     3410.65    278.35 o
 -16   2   1     1048.79      859.55    170.17 o
 -14   2   1     2029.10     1782.49    148.06 o
 -12   2   1     2123.12     2296.57    141.16 o
 -10   2   1     2562.28     3190.49    156.28 o
  -8   2   1     3375.11     3890.58    106.86 o
  -6   2   1     5421.16     6185.90    133.83 o
  -4   2   1    10929.47    10378.07    180.40 o
  -2   2   1      736.19      828.42     47.30 o
   0   2   1    23782.97    24219.88    375.73 o
   2   2   1     3946.56     3883.89     96.47 o
   4   2   1    55357.73    55636.07    814.26 o
   6   2   1    64358.71    67978.99    899.26 o
   8   2   1    30414.13    32096.40    503.11 o
  10   2   1    41180.99    39669.88    621.03 o
  12   2   1    36279.70    36269.89    602.29 o
  14   2   1    21113.32    22747.85    843.57 o
  16   2   1     8075.53     8491.37    742.10 o
  18   2   1      120.94        0.00    169.51 o
  20   2   1     1835.06     1655.83    236.82 o
  22   2   1      362.72      137.18    180.69 o
  24   2   1      380.30      329.91    469.38 o
 -23   3   1       10.54        0.00    261.81 o
 -21   3   1     2536.76     2733.82    306.42 o
 -19   3   1     2651.52     2164.82    253.12 o
 -17   3   1     3165.43     3558.47    316.55 o
 -15   3   1     2784.80     2895.14    196.45 o
 -13   3   1     1473.55     1396.84    166.31 o
 -11   3   1      354.36      398.50     70.27 o
  -9   3   1    20346.80    21404.37    315.78 o
  -7   3   1     6927.41     7518.40    184.12 o
  -5   3   1     1945.32     1839.75    101.48 o
  -3   3   1     2309.08     2811.23    118.24 o
  -1   3   1    30152.12    27697.39    448.49 o
   1   3   1    26312.11    28439.21    457.21 o
   3   3   1    52093.32    51479.87   1192.41 o
   5   3   1    36687.27    38064.91    614.58 o
   7   3   1    16260.16    16251.30    302.36 o
   9   3   1    12250.35    12944.04    288.03 o
  11   3   1      370.29      193.34     60.30 o
  13   3   1       61.91       80.08     59.01 o
  15   3   1      558.10      795.48    145.84 o
  17   3   1      777.54      612.81    207.92 o
  19   3   1     1167.83     1498.20    273.53 o
  21   3   1     1878.37     1743.64    419.15 o
  23   3   1      235.35      360.37    294.37 o
 -22   4   1      443.03       13.87    375.99 o
 -20   4   1       30.46      428.80    184.70 o
 -18   4   1      410.01      476.75    165.65 o
 -16   4   1     6498.56     6318.84    358.90 o
 -14   4   1     8726.56     9055.54    391.86 o
 -12   4   1     1208.37     1312.98    123.56 o
 -10   4   1    26382.05    27193.01    576.30 o
  -8   4   1    14616.29    14318.47    276.92 o
  -6   4   1    15967.75    16776.86    298.01 o
  -4   4   1     9659.64     9564.41    201.69 o
  -2   4   1     3754.02     3309.93    110.94 o
   0   4   1     3529.31     3453.09    114.12 o
   2   4   1      700.54      744.06     58.35 o
   4   4   1     5397.18     4691.13    109.86 o
   6   4   1    10731.94    11064.62    225.97 o
   8   4   1    12431.59    13386.39    262.93 o
  10   4   1     5267.32     6016.35    237.41 o
  12   4   1     5276.92     5274.16    211.28 o
  14   4   1     3190.97     3065.32    179.58 o
  16   4   1     2863.99     3010.24    278.53 o
  18   4   1      337.94      420.69    162.99 o
  20   4   1      831.72      806.06    224.92 o
  22   4   1       75.07      269.56    405.35 o
 -21   5   1       21.97      265.07    392.30 o
 -19   5   1      218.10        0.00    152.64 o
 -17   5   1      320.19       85.72    149.12 o
 -15   5   1      326.72      237.30    147.75 o
 -13   5   1     1490.29     1585.06    146.39 o
 -11   5   1    15264.58    15349.97    367.73 o
  -9   5   1      671.13      715.38     93.68 o
  -7   5   1      304.06      274.48     64.78 o
  -5   5   1      658.22      730.16    112.94 o
  -3   5   1      139.45      104.21     38.97 o
  -1   5   1      124.72       28.02     29.50 o
   1   5   1    13127.33    13651.04    300.44 o
   3   5   1    19629.29    19748.88    287.19 o
   5   5   1    17686.42    17545.30    293.26 o
   7   5   1    10404.90     9751.06    227.50 o
   9   5   1     4030.55     3947.05    181.74 o
  11   5   1     2574.12     2888.72    173.84 o
  13   5   1     2933.77     3552.30    196.61 o
  15   5   1     3342.36     3363.40    203.97 o
  17   5   1      218.45      171.92    153.91 o
  19   5   1     2556.79     2806.62    618.22 o
  21   5   1        0.34      264.25    395.97 o
 -20   6   1       79.55      396.79    406.58 o
 -18   6   1      156.91       46.52    161.84 o
 -16   6   1     6483.76     6447.07    377.88 o
 -14   6   1      147.92      141.94     86.81 o
 -12   6   1      496.62      542.65    102.84 o
 -10   6   1    12685.30    13332.16    349.03 o
  -8   6   1     9089.83     9447.80    275.64 o
  -6   6   1     8609.25     8098.74    233.49 o
  -4   6   1    13233.22    12562.74    261.12 o
  -2   6   1     8623.74     8279.34    217.68 o
   0   6   1      635.85      468.32     58.58 o
   2   6   1     6589.29     6591.64    281.02 o
   4   6   1      325.77      335.27     54.18 o
   6   6   1     1123.10     1007.93     96.25 o
   8   6   1      193.27      199.23     71.11 o
  10   6   1       99.44      125.50     76.06 o
  12   6   1     2594.04     2316.74    173.95 o
  14   6   1     1225.23     1296.71    146.89 o
  16   6   1      101.81        0.00     84.34 o
  18   6   1      671.30      684.82    202.05 o
  20   6   1      424.48      695.71    440.83 o
 -19   7   1     1524.91     1140.21    482.02 o
 -17   7   1      279.90      495.11    132.87 o
 -15   7   1     1583.85     1737.63    181.35 o
 -13   7   1     8392.14     8813.26    325.78 o
 -11   7   1     6197.40     5869.75    259.08 o
  -9   7   1     4554.57     4676.84    225.57 o
  -7   7   1    12092.42    11649.38    320.54 o
  -5   7   1     8098.14     8477.04    233.79 o
  -3   7   1     1130.68     1228.08    107.54 o
  -1   7   1     2843.67     2482.84    169.43 o
   1   7   1     2002.67     1623.64    115.27 o
   3   7   1        8.11        6.21     43.25 o
   5   7   1     2758.91     2684.37    134.85 o
   7   7   1      229.84      168.23     77.26 o
   9   7   1      559.75      749.52    109.48 o
  11   7   1     1497.73     1149.89    138.31 o
  13   7   1      918.11     1112.44    144.63 o
  15   7   1      394.13      483.07    122.55 o
  17   7   1      233.79      132.95    111.55 o
  19   7   1       69.08      189.22    364.17 o
 -18   8   1     2108.49     2749.34    578.06 o
 -16   8   1       56.57       55.01    124.94 o
 -14   8   1      401.05      220.62    117.17 o
 -12   8   1     1781.63     1877.99    222.62 o
 -10   8   1      766.31      667.41    122.32 o
  -8   8   1     2972.53     3172.50    203.76 o
  -6   8   1     1650.12     1825.30    301.95 o
  -4   8   1      188.87      104.91     59.40 o
  -2   8   1     1361.35     1585.76    132.07 o
   0   8   1      188.18      130.14     72.06 o
   2   8   1     1202.61     1370.59    177.84 o
   4   8   1        6.11        0.00     52.59 o
   6   8   1      467.00      569.18    101.73 o
   8   8   1      718.79      892.84    127.63 o
  10   8   1      715.90      543.50    123.10 o
  12   8   1      121.08        5.04     95.62 o
  14   8   1      469.27      244.60    122.70 o
  16   8   1      106.51       70.79    139.29 o
  18   8   1      232.47      272.80    309.52 o
 -15   9   1      204.05      305.70    203.98 o
 -13   9   1      682.87      627.61    152.10 o
 -11   9   1      655.65      259.03    125.34 o
  -9   9   1      265.38      164.27     96.83 o
  -7   9   1      605.82      578.21    129.25 o
  -5   9   1        0.55        0.00     70.07 o
  -3   9   1      996.20      906.93    137.81 o
  -1   9   1      298.34      202.97     81.63 o
   1   9   1      223.74      234.08     90.75 o
   3   9   1       29.56       19.46     91.20 o
   5   9   1       24.05      143.82    113.36 o
   7   9   1      105.45       43.06     93.53 o
   9   9   1       21.91        0.00    120.73 o
  11   9   1      639.38      420.79    136.83 o
  13   9   1      177.47       27.43    113.20 o
  15   9   1      141.44      138.12    229.59 o
 -12  10   1     1798.63     2291.91    625.16 o
 -10  10   1     1479.86     2178.05    339.74 o
  -8  10   1     1779.40     2525.92    478.76 o
  -6  10   1     1945.89     2066.44    309.33 o
  -4  10   1       12.51      115.26     94.73 o
  -2  10   1      394.97      324.48    118.22 o
   0  10   1       12.11        0.00    104.24 o
   2  10   1       68.84      138.88     94.95 o
   4  10   1      433.40      479.56    164.22 o
   6  10   1       34.04      211.42    149.81 o
   8  10   1      830.76     1099.13    787.67 o
  10  10   1      173.38       26.60    167.42 o
  12  10   1        3.74       20.82    402.91 o
  -7  11   1     1820.57     1646.70    409.43 o
  -5  11   1      398.80        0.00    205.94 o
  -3  11   1        3.58      133.83    157.06 o
  -1  11   1      250.61      199.37    142.51 o
   1  11   1     1082.60      830.14    187.18 o
   3  11   1      268.11       33.50    144.34 o
   5  11   1      124.57      218.99    245.50 o
   7  11   1      126.57       91.35    240.19 o
 -22   0   2      286.96      326.65    373.55 o
 -20   0   2     3452.74     4127.35    673.28 o
 -18   0   2    12925.62    12768.30    515.19 o
 -16   0   2     6503.66     6259.67    348.34 o
 -14   0   2    32885.66    34850.22    867.98 o
 -12   0   2    27317.21    28840.40    763.17 o
 -10   0   2    27206.26    28961.63    644.01 o
  -8   0   2     2326.34     2468.02    274.42 o
  -6   0   2      586.27      438.26    103.40 o
  -4   0   2     2394.36     2186.84     90.07 o
  -2   0   2    13224.79    11616.19    545.84 o
   2   0   2    17096.51    17388.76    340.46 o
   4   0   2     8650.64     8958.99    228.96 o
   6   0   2    11854.17    12256.69    291.02 o
   8   0   2    42919.84    48651.41    953.44 o
  10   0   2    70221.98    68591.28   1323.84 o
  12   0   2    21821.73    23126.70    621.69 o
  14   0   2    21404.04    21335.23    622.71 o
  16   0   2    17299.46    16500.01    564.34 o
  18   0   2      515.86      622.00    201.06 o
  20   0   2     4588.08     3799.48    636.58 o
 -21   1   2      557.58      589.15    177.69 o
 -19   1   2       91.57      145.18    133.81 o
 -17   1   2     5089.87     4667.12    296.05 o
 -15   1   2       24.82        0.00     65.52 o
 -13   1   2        9.45        0.00     58.36 o
 -11   1   2     1855.07     1638.32    104.71 o
  -9   1   2    27706.71    29179.96    468.73 o
  -7   1   2       41.22       54.69     24.58 o
  -5   1   2     5721.61     6545.89    130.94 o
  -3   1   2     1231.99      740.87     37.39 o
  -1   1   2     6218.85     7202.65    120.47 o
   1   1   2     5551.70     6480.73    118.69 o
   3   1   2     5126.98     5449.94    107.05 o
   5   1   2    14943.99    15082.38    273.83 o
   7   1   2    14612.27    14940.09    292.67 o
   9   1   2      565.72      215.23     47.37 o
  11   1   2     5995.25     5778.14    174.22 o
  13   1   2    12355.80    13643.76    322.12 o
  15   1   2     7664.45     8663.16    268.72 o
  17   1   2     7466.06     8113.33    373.34 o
  19   1   2      369.53      148.44    134.31 o
  21   1   2      711.01      565.83    203.96 o
 -24   2   2      823.72      924.48    484.88 o
 -22   2   2      565.69      600.44    205.42 o
 -20   2   2      494.45      324.45    159.01 o
 -18   2   2     1350.82      984.47    211.49 o
 -16   2   2      116.06       23.33     99.11 o
 -14   2   2      928.71     1088.41    125.69 o
 -12   2   2     9097.64     9477.04    244.65 o
 -10   2   2     4927.18     4327.92    117.48 o
  -8   2   2    15303.57    14753.00    247.66 o
  -6   2   2    25963.93    26129.00    394.07 o
  -4   2   2    27462.64    23824.07    353.62 o
  -2   2   2     1912.95     3011.13     80.02 o
   0   2   2    10443.90    11963.13    213.81 o
   2   2   2    68461.60    74069.80   1168.51 o
   4   2   2     5912.74     4853.56    126.51 o
   6   2   2     4669.88     5356.30    119.09 o
   8   2   2    31888.37    32927.27    514.91 o
  10   2   2     2795.28     2310.44    115.36 o
  12   2   2     1799.62     1698.02    124.97 o
  14   2   2     2935.95     3345.55    278.35 o
  16   2   2     3265.67     3245.26    323.74 o
  18   2   2     1830.83     2167.08    236.88 o
  20   2   2       14.31        0.00    131.67 o
  22   2   2     1621.76     1912.67    272.68 o
  24   2   2       46.23      212.06    428.60 o
 -23   3   2     1463.64     1470.40    370.63 o
 -21   3   2     1161.88     1222.12    233.56 o
 -19   3   2     3906.44     4062.21    323.76 o
 -17   3   2     5138.36     5296.76    335.01 o
 -15   3   2      115.59      164.51     91.42 o
 -13   3   2       12.12        0.00     52.42 o
 -11   3   2     1594.53     1767.09    121.13 o
  -9   3   2      670.30      490.23     46.02 o
  -7   3   2    15112.43    15911.68    248.04 o
  -5   3   2      173.63       65.22     36.32 o
  -3   3   2     5951.61     6053.63    152.15 o
  -1   3   2      227.68      208.67     47.38 o
   1   3   2    18885.96    17707.94    312.98 o
   3   3   2     1898.32     2136.05    148.70 o
   5   3   2       17.87        3.34     32.86 o
   7   3   2        0.17       24.05     32.02 o
   9   3   2     5544.70     5772.65    198.21 o
  11   3   2     5304.60     5215.82    185.92 o
  13   3   2       14.06        0.00     55.36 o
  15   3   2     9686.72     8655.65    389.80 o
  17   3   2     9188.07     9519.51    435.38 o
  19   3   2     6370.67     6128.07    379.44 o
  21   3   2     3275.63     3709.63    344.16 o
  23   3   2     1753.83     2248.88    444.12 o
 -22   4   2      874.16      330.73    413.10 o
 -20   4   2     1113.58     1356.58    236.11 o
 -18   4   2      988.80      805.83    184.53 o
 -16   4   2    11700.68    11810.26    459.83 o
 -14   4   2     2444.46     2689.02    171.46 o
 -12   4   2      173.39      195.70     74.00 o
 -10   4   2        4.82       23.89     50.75 o
  -8   4   2     2792.79     2937.21    121.30 o
  -6   4   2      120.14       42.92     36.50 o
  -4   4   2     7901.52     7383.21    174.21 o
  -2   4   2     5129.40     5290.84    130.78 o
   0   4   2    18219.20    18370.15    374.29 o
   2   4   2    14104.07    13560.14    252.27 o
   4   4   2      499.32      641.55     59.52 o
   6   4   2    12661.15    14501.22    269.13 o
   8   4   2     5173.10     4967.63    150.54 o
  10   4   2        8.16        0.00     48.45 o
  12   4   2     1311.31     1406.63    124.73 o
  14   4   2     5750.70     6656.75    247.44 o
  16   4   2       59.53      158.04    123.17 o
  18   4   2     4496.92     4908.16    349.91 o
  20   4   2     4108.16     3576.65    335.96 o
  22   4   2      760.62      513.42    443.69 o
 -21   5   2        8.80        6.52    382.93 o
 -19   5   2      404.94      438.02    184.06 o
 -17   5   2      731.06      355.87    153.33 o
 -15   5   2     5374.75     5030.51    362.15 o
 -13   5   2     3245.90     3312.91    191.17 o
 -11   5   2     5573.80     5805.29    297.37 o
  -9   5   2    11297.93    11984.62    304.20 o
  -7   5   2     2522.76     2628.97    127.47 o
  -5   5   2     3826.86     3443.51    151.85 o
  -3   5   2    34959.76    35848.07    453.12 o
  -1   5   2    14717.40    14872.34    308.54 o
   1   5   2    12533.79    11864.90    229.05 o
   3   5   2     6943.45     6449.15    139.88 o
   5   5   2     1728.26     1486.08     87.32 o
   7   5   2     5297.91     5628.00    172.95 o
   9   5   2       11.78        0.00     52.26 o
  11   5   2      536.58      620.61    129.82 o
  13   5   2     3441.15     3136.87    188.20 o
  15   5   2     1009.87     1002.46    188.65 o
  17   5   2       96.88      122.59    143.78 o
  19   5   2       34.44      205.67    168.13 o
  21   5   2       69.42       10.20    374.77 o
 -20   6   2     3435.19     3269.75    702.64 o
 -18   6   2        1.19      201.28    172.00 o
 -16   6   2      640.92      626.96    149.27 o
 -14   6   2     1247.92     1027.47    130.67 o
 -12   6   2     1227.26     1220.73    131.85 o
 -10   6   2        5.97       26.51     65.78 o
  -8   6   2     9322.29     8891.13    314.78 o
  -6   6   2     3958.15     4485.20    190.61 o
  -4   6   2     3086.11     3243.50    140.33 o
  -2   6   2    19162.61    19064.44    320.54 o
   0   6   2    30624.46    30366.63    487.06 o
   2   6   2     4418.62     4193.04    164.44 o
   4   6   2     8218.65     7783.87    188.96 o
   6   6   2     4434.83     4256.92    150.12 o
   8   6   2      437.97      472.67     89.49 o
  10   6   2      301.12      195.65     76.95 o
  12   6   2     1536.19     1622.05    181.01 o
  14   6   2       14.83       82.83     82.47 o
  16   6   2     1317.66      921.84    141.34 o
  18   6   2     3249.95     3240.02    327.70 o
  20   6   2       67.20        0.00    353.16 o
 -19   7   2      393.24      352.75    363.35 o
 -17   7   2     1735.11     1999.13    198.48 o
 -15   7   2      166.68      384.84    109.80 o
 -13   7   2      152.28        0.00     91.80 o
 -11   7   2      429.33      453.48     98.85 o
  -9   7   2     3121.10     2944.52    187.25 o
  -7   7   2      526.34      409.09     87.59 o
  -5   7   2     5165.38     5555.75    222.47 o
  -3   7   2      303.95      271.05     67.51 o
  -1   7   2    17488.21    17254.40    379.31 o
   1   7   2     2188.30     1954.67    122.78 o
   3   7   2       66.50       32.33     45.97 o
   5   7   2     1133.12     1453.94    154.47 o
   7   7   2      195.33      189.63     80.62 o
   9   7   2      118.74       84.24     71.93 o
  11   7   2     3807.81     4065.21    253.07 o
  13   7   2     1996.75     1950.93    172.61 o
  15   7   2       13.73       51.94    103.74 o
  17   7   2       55.00       86.86    123.71 o
  19   7   2     1105.90     1168.35    513.01 o
 -18   8   2       69.42        0.00    198.49 o
 -16   8   2       93.98       87.88    122.24 o
 -14   8   2      349.54       72.60    110.17 o
 -12   8   2     1024.77      946.42    139.70 o
 -10   8   2      948.23     1092.98    139.52 o
  -8   8   2     2175.20     2068.54    244.95 o
  -6   8   2     5623.89     5785.03    201.65 o
  -4   8   2     2461.78     2355.76    145.65 o
  -2   8   2     3840.21     3176.54    176.67 o
   0   8   2     5230.08     5128.17    289.07 o
   2   8   2     7342.01     7785.78    255.07 o
   4   8   2     2073.68     2146.06    142.23 o
   6   8   2     2043.40     2072.52    161.35 o
   8   8   2     5725.24     6367.41    451.92 o
  10   8   2       76.52        0.00     95.22 o
  12   8   2       12.68        0.00     93.39 o
  14   8   2      429.40      392.22    141.69 o
  16   8   2       12.18       94.64    145.99 o
 -15   9   2       48.47      110.63    187.77 o
 -13   9   2      194.02       20.41    186.18 o
 -11   9   2      246.43      132.16    103.70 o
  -9   9   2      325.59      133.16    103.56 o
  -7   9   2    10976.55    11670.37    510.56 o
  -5   9   2     3502.87     3527.03    216.33 o
  -3   9   2     2123.15     2244.06    184.74 o
  -1   9   2    11017.76    11519.90    328.04 o
   1   9   2     5269.75     4907.42    286.42 o
   3   9   2     2460.43     2397.34    266.80 o
   5   9   2     6082.11     7340.65    763.92 o
   7   9   2        5.25        0.00     95.81 o
   9   9   2      195.85       97.48    109.21 o
  11   9   2      251.98      299.38    132.53 o
  13   9   2       21.18      110.62    139.68 o
  15   9   2       22.87        0.00    183.56 o
 -12  10   2        3.56       12.36    173.11 o
 -10  10   2        5.35      172.58    161.65 o
  -8  10   2      551.71      716.10    274.86 o
  -6  10   2     1064.72     1194.06    240.61 o
  -4  10   2      116.41        0.00     94.92 o
  -2  10   2      192.67      275.41    115.34 o
   0  10   2       82.98       93.85     98.24 o
   2  10   2       28.14       58.61     94.01 o
   4  10   2     1914.75     2240.76    220.97 o
   6  10   2       74.92        0.00    132.41 o
   8  10   2       12.02      204.77    186.91 o
  10  10   2       51.83        0.00    131.79 o
  12  10   2      428.75      178.59    203.82 o
  -7  11   2      716.93      571.33    295.25 o
  -5  11   2     1640.65     1783.72    402.50 o
  -3  11   2      457.55      340.11    154.43 o
  -1  11   2      926.98      909.09    408.72 o
   1  11   2       29.13       38.14    127.81 o
   3  11   2      697.20      363.33    174.40 o
   5  11   2      814.92      429.41    292.80 o
   7  11   2      285.89      284.24    270.78 o
 -21   1   3     2961.23     3126.20    292.51 o
 -19   1   3    16682.79    16721.03    760.13 o
 -17   1   3      723.17      795.82    156.85 o
 -15   1   3     8922.52    10247.86    346.81 o
 -13   1   3    36878.21    36041.02    618.57 o
 -11   1   3     4873.28     4526.27    158.06 o
  -9   1   3    41592.26    41934.92    570.56 o
  -7   1   3     1097.48      570.83     95.58 o
  -5   1   3    55122.06    58425.31    770.60 o
  -3   1   3       24.73      130.94     24.84 o
  -1   1   3      539.16      563.75     38.94 o
   1   1   3    74650.42    67322.77    848.42 o
   3   1   3    35591.36    41325.66    596.86 o
   5   1   3     8129.52     7307.19    137.66 o
   7   1   3    38788.09    37324.46    600.63 o
   9   1   3     9700.83    11554.16    275.22 o
  11   1   3       12.12        0.00     41.37 o
  13   1   3    16842.28    19019.29    398.14 o
  15   1   3     6583.47     6076.79    251.65 o
  17   1   3      440.07      284.75    124.74 o
  19   1   3     1582.39     1676.33    225.68 o
  21   1   3     6574.60     6719.61   1038.51 o
 -24   2   3      344.93      924.08    482.02 o
 -22   2   3     1284.15     1249.09    240.93 o
 -20   2   3     2122.38     2621.02    277.96 o
 -18   2   3     1685.37     1847.67    217.83 o
 -16   2   3     4913.01     5801.38    374.65 o
 -14   2   3     7614.40     7812.45    499.55 o
 -12   2   3    17803.36    18090.81    329.42 o
 -10   2   3     9008.41     8751.61    184.41 o
  -8   2   3    63429.79    62219.09    796.38 o
  -6   2   3    18015.22    16671.11    279.26 o
  -4   2   3   103711.15   106699.38   1356.55 o
  -2   2   3    34241.16    36103.48    530.85 o
   0   2   3    18356.58    18952.14    310.10 o
   2   2   3     7262.66     7323.43    138.26 o
   4   2   3     6127.68     6346.14    137.86 o
   6   2   3      601.15      422.78     40.84 o
   8   2   3    16762.24    17633.58    323.00 o
  10   2   3       61.17       23.87     53.40 o
  12   2   3      177.70      133.41     60.83 o
  14   2   3      510.23      499.09    156.23 o
  16   2   3      195.68      193.14    113.42 o
  18   2   3     1168.94     1740.09    221.22 o
  20   2   3     1165.21     1111.20    220.60 o
  22   2   3     2181.61     2118.42    272.25 o
  24   2   3      230.75      397.20    419.63 o
 -23   3   3      400.84      641.37    429.21 o
 -21   3   3       40.01        0.00    148.02 o
 -19   3   3      255.55      176.41    149.33 o
 -17   3   3     2822.69     3157.72    276.48 o
 -15   3   3       30.03        0.00    106.22 o
 -13   3   3      750.84      603.43     97.66 o
 -11   3   3    13508.02    14324.22    351.92 o
  -9   3   3     2903.74     2599.97     95.58 o
  -7   3   3     4173.41     4857.19    130.19 o
  -5   3   3    44531.30    47342.95    881.23 o
  -3   3   3     2042.05     2292.15    116.02 o
  -1   3   3     1871.83     1609.79     78.88 o
   1   3   3    12223.75     9665.27    197.63 o
   3   3   3     7299.87     6029.83    145.06 o
   5   3   3     9305.53     9471.61    219.19 o
   7   3   3    59498.16    61756.80    795.76 o
   9   3   3     5051.67     5280.54    122.18 o
  11   3   3      603.50      481.82     83.44 o
  13   3   3     7557.93     8050.35    369.16 o
  15   3   3       39.02        0.00    103.57 o
  17   3   3     1943.22     2529.55    254.64 o
  19   3   3     2507.01     2764.27    277.84 o
  21   3   3        2.98        0.00    168.82 o
  23   3   3       74.16      311.97    395.16 o
 -22   4   3      217.00      631.28    440.02 o
 -20   4   3     1495.99      784.82    292.42 o
 -18   4   3       29.46       95.72    136.70 o
 -16   4   3     1011.30     1177.75    156.21 o
 -14   4   3    12526.56    12240.03    350.49 o
 -12   4   3     2742.61     2721.47    161.49 o
 -10   4   3     3989.03     4092.46    175.34 o
  -8   4   3     8649.45     8238.03    198.05 o
  -6   4   3     4032.82     3753.51    106.79 o
  -4   4   3    15419.01    15887.30    267.86 o
  -2   4   3      225.03      202.40     45.03 o
   0   4   3       10.57       53.41     30.68 o
   2   4   3     1518.55     1760.73    140.95 o
   4   4   3    24999.38    26320.07    386.17 o
   6   4   3    67242.59    69492.02    896.55 o
   8   4   3     2740.06     2660.34    113.60 o
  10   4   3     1407.17     1391.41    112.59 o
  12   4   3     9521.48     9484.60    514.51 o
  14   4   3     2310.30     2438.04    199.64 o
  16   4   3      417.17      521.79    149.08 o
  18   4   3       94.49        0.00    133.85 o
  20   4   3       47.54        0.00    156.09 o
  22   4   3      134.22       28.14    426.15 o
 -21   5   3     1615.66     1080.67    544.01 o
 -19   5   3       51.99        0.00    134.49 o
 -17   5   3     1110.01      986.62    195.73 o
 -15   5   3     1901.42     1781.56    202.63 o
 -13   5   3     9842.74     9774.40    300.49 o
 -11   5   3    10062.40    10048.69    286.53 o
  -9   5   3      533.52      353.58     92.74 o
  -7   5   3     6042.85     5922.86    160.04 o
  -5   5   3    14550.59    16714.58    343.00 o
  -3   5   3        0.70        0.00     34.55 o
  -1   5   3    11655.58    12581.55    352.55 o
   1   5   3      214.23       84.35     32.58 o
   3   5   3      517.46      390.97     47.73 o
   5   5   3    10153.26    10254.68    207.76 o
   7   5   3     1694.54     1892.31    109.31 o
   9   5   3     1111.23     1235.29    131.44 o
  11   5   3     3028.92     2871.33    172.46 o
  13   5   3     3552.02     3776.41    202.96 o
  15   5   3       56.78       54.83     82.52 o
  17   5   3      480.22      452.13    195.71 o
  19   5   3       10.76       85.31    173.98 o
  21   5   3       82.63        0.00    365.80 o
 -20   6   3       49.43      152.93    377.62 o
 -18   6   3       24.31      105.12    159.51 o
 -16   6   3      319.42      248.84    108.47 o
 -14   6   3       35.14       54.51     81.31 o
 -12   6   3      216.83      146.89     83.40 o
 -10   6   3     1219.42     1421.10    150.32 o
  -8   6   3     1924.70     1589.36    130.98 o
  -6   6   3      734.09      809.57     95.23 o
  -4   6   3      559.57      488.15     59.77 o
  -2   6   3     3208.19     3382.32    118.74 o
   0   6   3    12701.26    13395.09    268.32 o
   2   6   3       49.78       68.73     37.72 o
   4   6   3     6114.55     6164.34    178.56 o
   6   6   3     5691.57     5577.76    167.17 o
   8   6   3      934.14      612.43     91.74 o
  10   6   3      957.77      981.11    120.69 o
  12   6   3     3177.35     3684.76    259.93 o
  14   6   3     1984.76     2247.03    201.77 o
  16   6   3       14.46       95.58    102.27 o
  18   6   3     1114.22     1159.88    229.87 o
  20   6   3      102.12        0.00    257.15 o
 -19   7   3       17.88      109.29    331.13 o
 -17   7   3        5.07      111.41    113.31 o
 -15   7   3      790.79      797.47    140.75 o
 -13   7   3      595.14      401.20    108.10 o
 -11   7   3      625.00      262.45     88.50 o
  -9   7   3      310.80      180.52    116.57 o
  -7   7   3      166.30       69.75     68.05 o
  -5   7   3       15.50       40.76     47.44 o
  -3   7   3      371.31      293.59     57.55 o
  -1   7   3      918.43      676.75    104.41 o
   1   7   3    14189.21    15516.09    343.28 o
   3   7   3    11559.07    11739.64    271.71 o
   5   7   3    15605.45    15480.14    483.39 o
   7   7   3     8579.21     9012.95    391.37 o
   9   7   3    10437.24    10628.03    318.28 o
  11   7   3     9281.09     8884.00    309.57 o
  13   7   3     4697.50     4565.33    304.71 o
  15   7   3       45.19        0.00     97.88 o
  17   7   3        3.34        0.00    203.63 o
  19   7   3      436.23      117.85    354.79 o
 -18   8   3      110.06      120.56    223.42 o
 -16   8   3      556.22      597.80    160.86 o
 -14   8   3       41.78      137.90    107.03 o
 -12   8   3       18.11       62.00     98.23 o
 -10   8   3       72.98        0.00     85.04 o
  -8   8   3      495.58      609.44    122.56 o
  -6   8   3     1183.74     1103.64    101.33 o
  -4   8   3      267.55      298.56     76.23 o
  -2   8   3     1018.55     1139.99    115.55 o
   0   8   3     1221.82     1221.19    117.30 o
   2   8   3       76.46       93.07     69.33 o
   4   8   3    10289.88    10723.33    333.22 o
   6   8   3     3826.24     3504.75    222.11 o
   8   8   3     4407.87     4145.50    254.73 o
  10   8   3     1235.51     1266.75    228.85 o
  12   8   3     1296.94     1464.08    183.60 o
  14   8   3       67.99        0.00    117.75 o
  16   8   3      663.55      521.53    201.48 o
 -15   9   3       90.78      229.53    208.95 o
 -13   9   3      194.90      309.28    137.82 o
 -11   9   3       89.62        0.00    104.24 o
  -9   9   3      323.80      241.04    105.08 o
  -7   9   3       52.50      289.07    128.49 o
  -5   9   3      217.22      387.94    119.96 o
  -3   9   3      752.91      757.15    119.19 o
  -1   9   3      548.05      736.65    116.32 o
   1   9   3     2440.74     2542.62    336.33 o
   3   9   3      421.94      390.93     99.78 o
   5   9   3      139.19        0.00     90.29 o
   7   9   3      981.07     1055.87    168.85 o
   9   9   3       71.35      111.76    100.69 o
  11   9   3     1180.07     1244.03    184.37 o
  13   9   3      427.19      577.73    214.43 o
  15   9   3       18.70       30.19    184.35 o
 -12  10   3      238.54        0.00    186.66 o
 -10  10   3      508.78      328.69    241.42 o
  -8  10   3      381.29      573.78    258.14 o
  -6  10   3        2.12      144.12    122.73 o
  -4  10   3       94.30       32.99     89.31 o
  -2  10   3      930.74     1278.06    152.29 o
   0  10   3     1035.46      909.41    148.63 o
   2  10   3      590.48      445.83    115.84 o
   4  10   3      910.89     1260.53    179.80 o
   6  10   3      644.89      714.19    189.32 o
   8  10   3     1675.69     1023.69    286.43 o
  10  10   3      922.94     1118.61    209.47 o
  12  10   3     1135.22      878.32    261.84 o
  -7  11   3      179.63       37.52    223.47 o
  -5  11   3        3.58        0.00    177.39 o
  -3  11   3      801.78      930.84    190.74 o
  -1  11   3      948.48      627.13    200.39 o
   1  11   3       31.75       77.73    123.38 o
   3  11   3      251.51      263.48    178.97 o
   5  11   3     2753.55     2074.48    468.56 o
   7  11   3      415.77      358.86    280.57 o
 -22   0   4      451.99      320.94    411.47 o
 -20   0   4      903.48      120.71    340.51 o
 -18   0   4      101.95       42.15    137.33 o
 -16   0   4       69.76        1.51    105.98 o
 -14   0   4     4277.95     4436.60    274.86 o
 -12   0   4     6254.52     6568.40    225.22 o
 -10   0   4     3408.86     3120.69    165.00 o
  -8   0   4    14094.39    12188.78    330.01 o
  -6   0   4     8562.71     8218.49    235.34 o
  -4   0   4    12108.65    12029.69    360.79 o
  -2   0   4   391312.66   370331.50   6346.94 o
   0   0   4    20824.71    17773.90    358.40 o
   2   0   4    49955.49    49181.51   1092.57 o
   4   0   4    83739.24    82657.66   1488.72 o
   6   0   4     1314.29     1451.93     86.41 o
   8   0   4     5350.38     4726.72    169.73 o
  10   0   4       14.99       62.99     49.19 o
  12   0   4     9475.10     8837.56    341.85 o
  14   0   4     4258.50     4320.95    275.25 o
  16   0   4     4429.96     5229.66    328.34 o
  18   0   4     5416.80     5802.72    364.37 o
  20   0   4     1200.25      142.73    285.46 o
  22   0   4     1299.25     1149.59    483.65 o
 -21   1   4      154.53       50.58    151.86 o
 -19   1   4      461.54       57.91    131.83 o
 -17   1   4        0.55       94.49    112.66 o
 -15   1   4     7124.18     7310.49    285.22 o
 -13   1   4     2672.86     2936.38    149.55 o
 -11   1   4      532.01      453.27     73.59 o
  -9   1   4     1507.80     1492.03     86.85 o
  -7   1   4     6167.31     6757.85    169.70 o
  -5   1   4       26.97       18.71     22.19 o
  -3   1   4   123892.83   122061.77   1942.03 o
  -1   1   4    53154.43    52735.67    679.99 o
   1   1   4    14621.62    14462.76    214.60 o
   3   1   4    32328.81    31286.04    471.70 o
   5   1   4    21997.19    21934.36    329.51 o
   7   1   4      381.68      313.55     60.56 o
   9   1   4     6757.35     6551.80    173.89 o
  11   1   4     4769.12     4774.64    220.81 o
  13   1   4        1.45        0.00     58.51 o
  15   1   4      185.06       35.29     75.36 o
  17   1   4      258.34      359.93    131.97 o
  19   1   4      456.15      410.73    151.65 o
  21   1   4      159.49       19.04    190.25 o
 -24   2   4      174.15      629.24    452.66 o
 -22   2   4     1098.81     1424.67    245.45 o
 -20   2   4      271.85      175.38    143.73 o
 -18   2   4     5230.09     5641.27    343.10 o
 -16   2   4     8491.02     8103.78    416.85 o
 -14   2   4        3.39        0.00     78.38 o
 -12   2   4     4073.74     4308.62    168.13 o
 -10   2   4     2784.61     2999.67    125.25 o
  -8   2   4    23189.02    24183.57    366.51 o
  -6   2   4      766.55     1098.89     62.95 o
  -4   2   4    43006.02    44259.86    609.81 o
  -2   2   4   155625.78   151304.97   1885.12 o
   0   2   4    37854.42    34022.39    468.50 o
   2   2   4        6.61       88.76     24.46 o
   4   2   4      389.98      251.72     49.32 o
   6   2   4    29119.74    29159.57    432.75 o
   8   2   4      571.06      541.37     60.84 o
  10   2   4     5065.88     5261.28    169.90 o
  12   2   4    17261.01    16882.87    352.52 o
  14   2   4      314.33      398.36    118.77 o
  16   2   4      320.53       35.63    112.80 o
  18   2   4     6087.27     6870.38    374.76 o
  20   2   4      122.45      137.51    212.51 o
  22   2   4       80.95        0.00    197.41 o
  24   2   4     1192.73      575.81    469.79 o
 -23   3   4     1413.01     1516.09    375.37 o
 -21   3   4      928.11      912.70    219.91 o
 -19   3   4     1654.79     1773.30    234.95 o
 -17   3   4      747.92      639.63    162.62 o
 -15   3   4     1838.51     1998.91    168.48 o
 -13   3   4      517.62      604.77     91.66 o
 -11   3   4     1289.09     1168.57    103.30 o
  -9   3   4    28856.35    28233.10    397.85 o
  -7   3   4    51033.06    52023.63    638.99 o
  -5   3   4    44400.53    45557.35    648.30 o
  -3   3   4    52322.67    49948.21    692.43 o
  -1   3   4    11332.84    11647.61    234.51 o
   1   3   4    12370.54    13640.87    238.01 o
   3   3   4     3320.79     3034.63    173.74 o
   5   3   4     9012.53     9097.28    262.05 o
   7   3   4        3.14        0.00     35.95 o
   9   3   4     2942.41     2649.54     94.12 o
  11   3   4     2335.46     2181.08    132.36 o
  13   3   4      959.59     1135.76    127.64 o
  15   3   4     1051.61     1252.02    210.72 o
  17   3   4     3690.51     3930.01    306.14 o
  19   3   4     4182.39     4779.25    351.47 o
  21   3   4       32.30        0.00    170.22 o
  23   3   4      906.23      692.45    477.53 o
 -22   4   4      242.29      393.94    371.91 o
 -20   4   4      375.42      407.57    289.13 o
 -18   4   4       35.80       42.10    132.72 o
 -16   4   4     1859.02     1931.48    220.80 o
 -14   4   4     6771.48     6946.78    251.96 o
 -12   4   4     1659.60     1676.97    140.49 o
 -10   4   4     4732.97     4818.91    191.42 o
  -8   4   4    10364.62    10023.94    239.63 o
  -6   4   4    35706.29    34216.42    543.44 o
  -4   4   4     1250.43     1241.39     73.69 o
  -2   4   4      665.75      761.95     59.48 o
   0   4   4      325.27      374.03     43.18 o
   2   4   4     1460.57     1598.10    118.25 o
   4   4   4       63.61       60.78     27.28 o
   6   4   4    23219.75    22379.95    365.01 o
   8   4   4     5633.38     5410.28    185.74 o
  10   4   4      193.27      138.04     52.76 o
  12   4   4     4389.86     4658.65    201.64 o
  14   4   4     4437.68     4526.75    213.44 o
  16   4   4       26.57        0.65    122.38 o
  18   4   4      767.64      408.23    207.54 o
  20   4   4      252.65      110.89    158.28 o
  22   4   4       67.63        0.00    368.65 o
 -21   5   4        7.11        0.00    277.27 o
 -19   5   4      651.52      658.64    208.08 o
 -17   5   4     2943.87     3482.46    552.12 o
 -15   5   4     2234.21     2054.35    173.43 o
 -13   5   4      692.62      794.36    109.66 o
 -11   5   4     6805.48     6614.00    238.46 o
  -9   5   4     1701.59     1482.43    124.20 o
  -7   5   4     4516.06     4560.83    142.99 o
  -5   5   4     2614.90     2842.32    113.94 o
  -3   5   4       10.44       60.53     30.52 o
  -1   5   4     8166.84     8475.86    176.49 o
   1   5   4      103.37      155.54     35.14 o
   3   5   4     3206.51     3247.38    102.93 o
   5   5   4     1137.96     1558.00    117.93 o
   7   5   4      459.51      387.14     59.36 o
   9   5   4       60.46        0.00     50.84 o
  11   5   4    11830.66    11142.49    306.90 o
  13   5   4    11712.51    12148.59    649.01 o
  15   5   4     1587.65     1429.48    148.86 o
  17   5   4     8511.44     8745.07    451.42 o
  19   5   4     4008.85     3875.93    414.91 o
  21   5   4        9.97        0.00    373.95 o
 -20   6   4     1954.25     2172.35    459.19 o
 -18   6   4        3.25        0.00    151.31 o
 -16   6   4      111.05      230.83     94.89 o
 -14   6   4        0.35        0.00     83.47 o
 -12   6   4     1450.28     1803.03    169.14 o
 -10   6   4     2122.22     2210.02    159.07 o
  -8   6   4     1254.46      974.59    108.91 o
  -6   6   4     4801.74     4081.06    231.40 o
  -4   6   4       59.99       71.19     42.50 o
  -2   6   4      115.99      145.90     42.22 o
   0   6   4     1549.90     1607.31     87.41 o
   2   6   4     1526.18     1603.54     86.39 o
   4   6   4      849.45      994.59     87.51 o
   6   6   4      368.45      269.95     53.45 o
   8   6   4     1673.09     2005.88    154.29 o
  10   6   4     1645.25     1659.77    143.74 o
  12   6   4     4830.08     4842.85    230.74 o
  14   6   4     4182.89     4286.46    235.10 o
  16   6   4     2105.53     2002.31    179.91 o
  18   6   4     1063.82      910.73    228.31 o
  20   6   4     2074.47     2201.32    430.59 o
 -19   7   4      216.85      174.95    342.55 o
 -17   7   4      474.43      484.98    137.29 o
 -15   7   4      233.60       97.30    111.34 o
 -13   7   4      360.36      506.39    114.23 o
 -11   7   4        3.68        1.27     72.40 o
  -9   7   4     1984.31     1644.28    152.13 o
  -7   7   4     3705.46     3791.23    243.71 o
  -5   7   4      290.61      307.37     63.27 o
  -3   7   4       45.03       18.26     42.27 o
  -1   7   4      414.19      374.74     77.11 o
   1   7   4       26.58       49.63     45.96 o
   3   7   4       92.06       83.16     50.29 o
   5   7   4     1507.24     1478.38    128.88 o
   7   7   4      353.42      315.27     82.55 o
   9   7   4     1419.89     1493.07    143.69 o
  11   7   4      120.78      114.43     80.73 o
  13   7   4       72.14       86.81     97.10 o
  15   7   4      250.59      344.49    130.91 o
  17   7   4     1174.82      919.49    232.83 o
  19   7   4        8.74        0.00    344.59 o
 -18   8   4      453.32      233.22    244.66 o
 -16   8   4        7.34        0.00    118.13 o
 -14   8   4      165.89      122.46    117.11 o
 -12   8   4      523.82      309.88    108.55 o
 -10   8   4       43.16       58.04     79.41 o
  -8   8   4     3323.87     3455.39    235.66 o
  -6   8   4        6.58       13.52     65.20 o
  -4   8   4       22.95       33.92     64.82 o
  -2   8   4     2555.68     2727.75    169.24 o
   0   8   4       87.68      135.79     70.91 o
   2   8   4      271.46      164.80     77.73 o
   4   8   4        0.55       69.69     55.69 o
   6   8   4        2.25        0.00     77.98 o
   8   8   4     2415.36     2039.69    187.52 o
  10   8   4      546.06      250.72    107.06 o
  12   8   4      218.53      223.99    143.78 o
  14   8   4      586.38      493.24    145.69 o
  16   8   4      715.90      627.25    228.27 o
 -15   9   4      488.91      239.60    202.89 o
 -13   9   4      243.21       76.97    122.43 o
 -11   9   4      143.53        0.00    112.50 o
  -9   9   4       80.78        6.09     96.21 o
  -7   9   4     1950.38     2104.48    247.92 o
  -5   9   4      790.65      775.82    118.20 o
  -3   9   4      684.21      577.67    110.28 o
  -1   9   4      159.41      320.64    103.51 o
   1   9   4      117.89      203.94     88.35 o
   3   9   4      381.49      378.76    105.55 o
   5   9   4      413.50      343.89    134.70 o
   7   9   4      818.59      865.56    232.43 o
   9   9   4      944.74     1335.45    173.51 o
  11   9   4      302.81      359.74    128.90 o
  13   9   4      735.58      295.45    257.17 o
  15   9   4     2890.02     3994.94   1514.98 o
 -12  10   4        2.58        0.00    622.71 o
 -10  10   4        1.15       93.92    175.87 o
  -8  10   4        9.29        0.00    157.59 o
  -6  10   4        6.06      148.80    132.13 o
  -4  10   4      311.13      426.02    113.64 o
  -2  10   4      424.95      432.89    109.50 o
   0  10   4       54.27       40.39     95.76 o
   2  10   4        1.28        0.00     88.32 o
   4  10   4     1680.33     1854.73    254.94 o
   6  10   4      147.45      315.16    154.99 o
   8  10   4      174.22        0.00    168.03 o
  10  10   4      615.13      357.13    173.25 o
  12  10   4       54.15        0.00    308.30 o
  -7  11   4      138.00      190.85    262.62 o
  -5  11   4      916.56     1246.65    363.35 o
  -3  11   4      272.25      217.58    150.19 o
  -1  11   4     1798.75     1949.43    259.20 o
   1  11   4      612.36      863.57    168.38 o
   3  11   4       78.94       79.00    146.08 o
   5  11   4        2.02        0.00    191.21 o
   7  11   4        0.73       13.05    255.69 o
 -21   1   5     1444.39     1086.41    220.11 o
 -19   1   5     3631.11     4205.04    307.45 o
 -17   1   5     6674.74     6477.36    341.07 o
 -15   1   5     2835.57     3065.74    200.34 o
 -13   1   5       58.94        0.00     46.18 o
 -11   1   5      178.03      222.04     45.62 o
  -9   1   5       84.80       61.48     33.33 o
  -7   1   5     3196.70     2653.20    107.38 o
  -5   1   5     5147.63     6088.77    136.62 o
  -3   1   5    95501.67    98961.02   1368.37 o
  -1   1   5    38919.73    36081.05    483.81 o
   1   1   5     2715.70     3453.82     87.52 o
   3   1   5    83781.37    82347.54   1050.60 o
   5   1   5      739.99      567.49     44.53 o
   7   1   5    10129.51     8905.25    175.23 o
   9   1   5   112820.18   112374.77   1490.61 o
  11   1   5    14805.18    15102.71    331.25 o
  13   1   5     8859.05     8421.83    297.05 o
  15   1   5     2168.86     2396.11    184.85 o
  17   1   5      107.76      130.79    117.01 o
  19   1   5       20.69       36.90    127.97 o
  21   1   5       19.49       77.01    168.19 o
 -24   2   5      340.95      426.56    400.46 o
 -22   2   5      258.46      159.25    182.12 o
 -20   2   5      883.26      804.27    183.82 o
 -18   2   5      912.41      714.79    173.76 o
 -16   2   5     1661.51     1964.26    289.39 o
 -14   2   5     1557.87     1712.50    145.19 o
 -12   2   5     3786.15     3862.18    145.87 o
 -10   2   5     8415.05     8799.17    210.24 o
  -8   2   5     2992.17     3548.46    111.22 o
  -6   2   5     6815.38     7100.76    194.73 o
  -4   2   5     4619.37     5152.11    149.91 o
  -2   2   5   247555.28   250815.36   3078.73 o
   0   2   5      163.36      179.57     29.22 o
   2   2   5      141.11      220.84     30.46 o
   4   2   5    14090.90    13314.31    228.61 o
   6   2   5    96068.08    95290.53   1238.90 o
   8   2   5    32330.96    31536.93    505.36 o
  10   2   5      151.44        0.00     51.64 o
  12   2   5     6950.24     6343.03    204.80 o
  14   2   5       23.60        0.00     86.23 o
  16   2   5       53.30        0.00    101.46 o
  18   2   5     1693.59     1808.88    229.35 o
  20   2   5     1104.52     1142.51    207.93 o
  22   2   5     1121.53      649.82    239.56 o
 -23   3   5      499.15      521.84    313.24 o
 -21   3   5      271.26       59.06    172.82 o
 -19   3   5     2233.40     2064.53    253.18 o
 -17   3   5     1381.05     1603.58    208.05 o
 -15   3   5       45.64       63.72     79.92 o
 -13   3   5     2745.68     2965.73    165.11 o
 -11   3   5     5387.91     5255.15    188.69 o
  -9   3   5     1418.70     1397.28     74.89 o
  -7   3   5     2831.28     2767.85    104.38 o
  -5   3   5    27543.85    27730.00    547.05 o
  -3   3   5      479.46      731.73     74.29 o
  -1   3   5     2187.54     3638.13    132.62 o
   1   3   5       60.40      313.05     38.41 o
   3   3   5      946.43     1057.05     67.30 o
   5   3   5    21056.54    23229.57    380.10 o
   7   3   5      264.24      261.84     36.98 o
   9   3   5     1713.21     1779.53    108.49 o
  11   3   5     2990.95     2791.78    163.59 o
  13   3   5        9.78        0.00     56.31 o
  15   3   5     6425.54     7013.22    357.78 o
  17   3   5      939.38      998.07    179.17 o
  19   3   5      707.54      718.37    226.44 o
  21   3   5      114.08      221.29    181.54 o
  23   3   5     1141.59     1915.85    624.75 o
 -22   4   5       76.96       75.44    340.11 o
 -20   4   5      259.61      367.96    184.60 o
 -18   4   5     8673.15     9136.57    450.67 o
 -16   4   5       96.94      235.53     99.39 o
 -14   4   5      578.51      338.21     89.32 o
 -12   4   5    31999.80    31584.13    578.15 o
 -10   4   5     4458.29     4868.60    258.07 o
  -8   4   5     1449.79     1371.88     91.46 o
  -6   4   5     7077.69     6877.79    153.95 o
  -4   4   5      326.53      462.56     46.12 o
  -2   4   5     4078.71     4319.26    120.88 o
   0   4   5     5837.21     6235.09    155.38 o
   2   4   5      646.75      518.77     57.78 o
   4   4   5     3936.90     3715.14    104.46 o
   6   4   5     8289.93     8104.73    204.79 o
   8   4   5      188.15       92.77     57.05 o
  10   4   5      889.19      823.73    119.18 o
  12   4   5     1305.49     1329.66    124.70 o
  14   4   5    11795.72    11824.62    327.12 o
  16   4   5     3606.60     3566.97    292.39 o
  18   4   5     1786.73     1851.63    254.16 o
  20   4   5       43.03       27.91    173.41 o
  22   4   5      920.26     1282.94    534.22 o
 -21   5   5      700.32      891.36    333.60 o
 -19   5   5        3.33        0.00    159.55 o
 -17   5   5        8.55       26.79    101.51 o
 -15   5   5     5765.17     5688.57    255.83 o
 -13   5   5     7497.57     7720.81    272.27 o
 -11   5   5       62.77      120.45     70.44 o
  -9   5   5     1681.15     1584.84    157.07 o
  -7   5   5       90.60       79.30     41.38 o
  -5   5   5     1132.37     1041.53     76.33 o
  -3   5   5     1576.74     1643.29     81.45 o
  -1   5   5     9462.55     8916.93    182.89 o
   1   5   5      235.61      141.45     34.69 o
   3   5   5     5441.32     5909.05    134.51 o
   5   5   5    15813.51    16575.98    284.43 o
   7   5   5     4425.40     4278.03    166.60 o
   9   5   5     6064.64     6299.53    263.11 o
  11   5   5     1939.13     2104.37    152.22 o
  13   5   5        2.63       68.19     73.93 o
  15   5   5     1124.12     1241.23    141.11 o
  17   5   5     1446.83     1516.52    318.05 o
  19   5   5      955.61      868.95    252.16 o
  21   5   5      181.99       97.40    272.52 o
 -20   6   5       10.58      153.23    293.90 o
 -18   6   5     1760.67     2003.79    274.79 o
 -16   6   5       11.04       97.09     95.84 o
 -14   6   5        8.64        0.00     78.58 o
 -12   6   5     2074.13     2299.10    232.10 o
 -10   6   5       69.18        0.00     62.34 o
  -8   6   5      106.81        0.00     49.52 o
  -6   6   5     3934.35     3848.80    170.66 o
  -4   6   5       75.95      110.58     44.56 o
  -2   6   5     2476.40     2581.31    106.65 o
   0   6   5    15307.74    16004.72    345.70 o
   2   6   5       34.52       60.78     37.29 o
   4   6   5      336.47      352.43     55.34 o
   6   6   5     1637.97     1352.21    103.89 o
   8   6   5     1915.88     1987.55    145.10 o
  10   6   5      703.28      672.62    110.79 o
  12   6   5      312.86      331.26    105.26 o
  14   6   5      303.15      279.60     95.78 o
  16   6   5     1070.24      840.63    139.02 o
  18   6   5     1060.15     1271.54    251.98 o
  20   6   5       18.97      164.34    371.10 o
 -19   7   5      944.28      756.63    324.49 o
 -17   7   5      831.04      938.49    162.52 o
 -15   7   5     2832.17     2799.82    217.82 o
 -13   7   5     8529.71     8837.59    329.95 o
 -11   7   5     6649.43     6387.18    273.01 o
  -9   7   5     2046.94     2024.96    161.00 o
  -7   7   5      587.30      550.79     96.83 o
  -5   7   5     3429.96     3764.20    155.78 o
  -3   7   5        8.28        7.26     43.15 o
  -1   7   5      360.63      134.65     76.58 o
   1   7   5     2764.06     2777.09    142.96 o
   3   7   5     1784.97     1817.54    110.98 o
   5   7   5     3332.81     2914.68    138.51 o
   7   7   5     1561.86     1670.61    160.19 o
   9   7   5     1731.43     1997.31    181.59 o
  11   7   5      300.08      136.03    114.12 o
  13   7   5      103.53      147.22     95.91 o
  15   7   5      461.30      434.66    129.64 o
  17   7   5      175.05      221.84    350.30 o
  19   7   5     1054.70     1330.25    519.95 o
 -18   8   5      157.28      128.94    305.85 o
 -16   8   5      653.07      620.91    162.24 o
 -14   8   5       34.44        8.98    108.64 o
 -12   8   5      413.66      406.10    119.37 o
 -10   8   5     5962.53     6297.41    279.39 o
  -8   8   5     2229.23     2377.47    180.15 o
  -6   8   5      819.73      576.88     85.71 o
  -4   8   5     6011.38     5992.59    234.05 o
  -2   8   5      617.52      795.55    129.85 o
   0   8   5     2265.26     2587.16    209.25 o
   2   8   5       34.92      119.90     71.81 o
   4   8   5       34.11       75.32     58.92 o
   6   8   5     2002.71     1973.08    177.62 o
   8   8   5     2044.03     1968.76    241.49 o
  10   8   5       11.01       24.06    109.37 o
  12   8   5     2830.29     3568.90    263.10 o
  14   8   5      443.14      358.43    204.89 o
  16   8   5        2.69        0.00    144.69 o
 -15   9   5       59.70      193.79    196.35 o
 -13   9   5     1004.03      766.66    210.37 o
 -11   9   5      525.86      611.54    144.68 o
  -9   9   5       13.82      154.13    107.04 o
  -7   9   5       44.26       95.65    110.06 o
  -5   9   5      287.69      308.82    119.56 o
  -3   9   5      204.87      326.83     92.95 o
  -1   9   5       23.35      104.46     76.78 o
   1   9   5      623.84      841.44    130.59 o
   3   9   5     5934.75     5862.45    269.36 o
   5   9   5      318.47      221.11    118.28 o
   7   9   5      450.40      359.02    118.01 o
   9   9   5       13.97      157.24    110.06 o
  11   9   5     2473.42     2597.00    321.74 o
  13   9   5        2.43        0.00    170.53 o
  15   9   5        1.24        0.00    161.97 o
 -12  10   5        4.55      223.72    201.60 o
 -10  10   5      913.84     1220.68    553.59 o
  -8  10   5      245.06      612.96    384.96 o
  -6  10   5        1.79       91.88    134.38 o
  -4  10   5       51.40       39.15     96.05 o
  -2  10   5      115.46      210.30     98.48 o
   0  10   5      987.84      844.49    149.68 o
   2  10   5       18.63        0.00     84.95 o
   4  10   5       41.46      205.85    135.78 o
   6  10   5     2055.08     3335.75    333.60 o
   8  10   5       24.54      426.35    220.88 o
  10  10   5       77.75        0.00    150.44 o
  12  10   5      741.55     1129.70    318.25 o
  -7  11   5      393.99      675.73    331.54 o
  -5  11   5        6.69      122.34    228.78 o
  -3  11   5        8.12      165.75    158.54 o
  -1  11   5        0.32        0.00    146.16 o
   1  11   5      553.64      582.21    182.17 o
   3  11   5        2.26      411.72    346.02 o
   5  11   5      784.32      163.53    255.28 o
   7  11   5      595.68      396.38    297.29 o
 -22   0   6     1526.38     1135.32    517.50 o
 -20   0   6     3657.93     3573.97    653.70 o
 -18   0   6     1113.21     1274.79    198.62 o
 -16   0   6       61.77        0.00    150.95 o
 -14   0   6      499.39      194.74    193.30 o
 -12   0   6     2463.75     2612.53    173.39 o
 -10   0   6     2098.74     1980.30    151.74 o
  -8   0   6    44307.97    46273.85    938.13 o
  -6   0   6     5601.65     5738.08    255.17 o
  -4   0   6     6564.54     6852.23    200.21 o
  -2   0   6     3272.25     4508.37    139.50 o
   0   0   6      657.98      496.58     89.84 o
   2   0   6    48088.41    47922.62   1095.77 o
   4   0   6     1447.35     1343.79     86.84 o
   6   0   6    33111.71    32856.30    676.83 o
   8   0   6    23790.28    22171.32    508.06 o
  10   0   6    23758.44    24176.12    494.07 o
  12   0   6    40030.96    42209.37    978.49 o
  14   0   6    44247.02    44991.26   1066.50 o
  16   0   6      138.15      263.80    159.57 o
  18   0   6     2829.46     3632.55    314.92 o
  20   0   6     3086.03     4044.98    689.18 o
  22   0   6      361.38        0.00    285.05 o
 -21   1   6      444.39      299.04    194.91 o
 -19   1   6      530.79      766.64    203.84 o
 -17   1   6     1031.74     1418.66    275.29 o
 -15   1   6      175.85       92.25     72.43 o
 -13   1   6     1644.99     1771.84    116.10 o
 -11   1   6       81.04       87.78     40.62 o
  -9   1   6      173.16      133.96     38.29 o
  -7   1   6    11121.73    11632.54    250.50 o
  -5   1   6      238.56       62.56     41.25 o
  -3   1   6     4557.52     5760.34    124.56 o
  -1   1   6    11337.59    11217.28    184.08 o
   1   1   6     4274.46     5418.70    110.95 o
   3   1   6     3095.97     2952.00     88.07 o
   5   1   6     9148.07     9862.17    202.26 o
   7   1   6     1261.07     1308.36     96.42 o
   9   1   6    10905.03    10943.02    227.19 o
  11   1   6    17366.08    15933.89    412.17 o
  13   1   6     8156.52     7759.29    240.78 o
  15   1   6       65.22       64.47     88.48 o
  17   1   6     4636.47     4738.99    299.44 o
  19   1   6     2793.39     3159.75    281.22 o
  21   1   6      238.01      285.26    255.15 o
 -24   2   6      117.49      109.29    369.06 o
 -22   2   6      421.09      173.51    234.58 o
 -20   2   6        1.99       33.43    143.44 o
 -18   2   6       14.31        0.00    107.09 o
 -16   2   6      156.16      128.81    122.61 o
 -14   2   6      163.35       74.25     65.19 o
 -12   2   6     3978.46     4156.13    152.02 o
 -10   2   6     2124.99     2131.16     91.41 o
  -8   2   6    26014.31    27035.59    407.86 o
  -6   2   6     9471.92     8837.52    206.87 o
  -4   2   6     2103.24     1505.33     90.12 o
  -2   2   6   196730.89   206723.73   3139.00 o
   0   2   6    32433.56    34034.14    477.40 o
   2   2   6    39794.19    42052.91    579.58 o
   4   2   6      304.69      172.69     32.48 o
   6   2   6      266.63      299.92     44.41 o
   8   2   6    11968.25    12363.96    222.69 o
  10   2   6      255.93      139.94     50.84 o
  12   2   6      358.78      462.91     75.27 o
  14   2   6     8579.55     8544.97    738.82 o
  16   2   6     1688.71     1644.15    201.32 o
  18   2   6      740.20      542.41    169.57 o
  20   2   6     1467.80     1899.80    246.34 o
  22   2   6       26.18        0.00    199.99 o
 -23   3   6     1491.86     1249.59    374.24 o
 -21   3   6      267.22      429.17    193.56 o
 -19   3   6     1561.71     1236.84    210.08 o
 -17   3   6     1810.62     1683.16    216.16 o
 -15   3   6       65.07       11.11     78.63 o
 -13   3   6    18055.17    17821.61    390.76 o
 -11   3   6      464.30      606.03     83.42 o
  -9   3   6     7422.40     7177.16    161.50 o
  -7   3   6    34880.90    32761.89    442.08 o
  -5   3   6    50705.84    53073.30    747.05 o
  -3   3   6    24936.42    26027.33    409.09 o
  -1   3   6     4849.57     4395.76    131.30 o
   1   3   6     1405.11     1389.86     69.86 o
   3   3   6     4192.21     4204.72    114.91 o
   5   3   6     4149.46     4815.58    113.91 o
   7   3   6      383.88      252.62     62.98 o
   9   3   6     1084.27      902.25     97.26 o
  11   3   6     5077.24     4728.69    182.34 o
  13   3   6     3959.98     3868.86    217.69 o
  15   3   6      197.88       14.63    104.11 o
  17   3   6     9927.67     9123.89    427.78 o
  19   3   6     7073.37     7836.40    433.11 o
  21   3   6     1045.02     1006.46    235.51 o
  23   3   6      126.00      186.37    437.57 o
 -22   4   6       44.51      442.87    415.55 o
 -20   4   6     1332.95      817.16    215.19 o
 -18   4   6     2462.29     2205.91    258.11 o
 -16   4   6      786.76      708.73    130.93 o
 -14   4   6      133.80      177.88     78.29 o
 -12   4   6     7836.76     7686.23    252.03 o
 -10   4   6       20.57       12.15     51.76 o
  -8   4   6      732.57      930.27     84.14 o
  -6   4   6      853.94      700.55     60.58 o
  -4   4   6      495.62      393.65     46.22 o
  -2   4   6     6884.31     6769.08    145.53 o
   0   4   6     2669.27     2927.40    101.57 o
   2   4   6      288.82      191.97     37.41 o
   4   4   6      643.24      331.95     42.81 o
   6   4   6      184.49      370.20     62.33 o
   8   4   6      314.10      193.08     86.02 o
  10   4   6     3039.10     2973.81    157.77 o
  12   4   6     1033.58     1007.10    114.71 o
  14   4   6      420.12      319.48     93.65 o
  16   4   6     8573.15     8932.19    427.65 o
  18   4   6     2357.30     2514.53    294.78 o
  20   4   6        3.63       18.55    184.94 o
  22   4   6     1265.19     1224.63    541.56 o
 -21   5   6       99.66      515.53    295.68 o
 -19   5   6     1335.24     1639.73    260.70 o
 -17   5   6      126.24      128.18    114.17 o
 -15   5   6     7543.51     7564.88    286.12 o
 -13   5   6    12413.87    12087.16    337.45 o
 -11   5   6      104.48      165.08     70.65 o
  -9   5   6     4917.14     4679.58    242.99 o
  -7   5   6    18523.82    18653.96    353.21 o
  -5   5   6      994.83     1201.93     82.66 o
  -3   5   6      696.60      465.63     50.22 o
  -1   5   6    28353.64    27505.38    457.12 o
   1   5   6    22687.35    22378.31    317.33 o
   3   5   6    12438.49    13192.30    240.92 o
   5   5   6      749.96      581.75     60.83 o
   7   5   6      749.88      985.33     85.30 o
   9   5   6      227.37      215.94     67.19 o
  11   5   6       45.22      145.01     67.23 o
  13   5   6      588.79      485.93    111.43 o
  15   5   6       58.71      192.67     94.06 o
  17   5   6     2205.08     1961.38    374.02 o
  19   5   6      453.78      335.96    242.27 o
  21   5   6       11.59       93.18    375.99 o
 -20   6   6       47.02       23.05    265.25 o
 -18   6   6        0.87       67.68    126.45 o
 -16   6   6     1923.32     1957.09    180.05 o
 -14   6   6     1879.88     2037.84    175.26 o
 -12   6   6     2361.66     2773.01    186.95 o
 -10   6   6     5969.52     6657.57    275.23 o
  -8   6   6     2693.92     2859.20    150.46 o
  -6   6   6     2974.41     2831.26    129.87 o
  -4   6   6     5548.64     4939.63    169.60 o
  -2   6   6     5490.69     5484.68    148.34 o
   0   6   6     5913.79     5827.50    149.27 o
   2   6   6    10835.02    12157.00    326.11 o
   4   6   6     1891.68     2165.98    161.24 o
   6   6   6      298.10      318.44     71.85 o
   8   6   6      127.64       70.14     61.44 o
  10   6   6     2319.49     2489.72    256.71 o
  12   6   6     1240.53     1123.36    163.40 o
  14   6   6      566.74      486.15    109.94 o
  16   6   6     1083.96     1600.94    223.21 o
  18   6   6      459.93      186.66    299.25 o
  20   6   6      473.22        0.00    374.77 o
 -19   7   6     1024.06      856.40    535.03 o
 -17   7   6      474.16      503.16    133.64 o
 -15   7   6        6.71        0.00     86.92 o
 -13   7   6      469.20      424.39    113.45 o
 -11   7   6      186.14      164.90     85.48 o
  -9   7   6      193.37      144.16     79.83 o
  -7   7   6        4.14        0.00     51.54 o
  -5   7   6      518.57      468.42     71.22 o
  -3   7   6     2365.20     2386.88    136.07 o
  -1   7   6      179.83       94.90     58.32 o
   1   7   6     1945.98     2041.57    135.39 o
   3   7   6      467.15      343.07     66.19 o
   5   7   6     1251.69     1236.21    139.83 o
   7   7   6        5.90       52.71     73.95 o
   9   7   6      733.34      863.46    131.75 o
  11   7   6      538.90      281.01    145.83 o
  13   7   6      103.84      185.41     98.15 o
  15   7   6       20.56       81.73    110.39 o
  17   7   6      173.27      713.65    388.63 o
  19   7   6      171.49      187.59    401.68 o
 -18   8   6       31.14        0.00    182.60 o
 -16   8   6      131.06      246.05    148.62 o
 -14   8   6      190.14      353.11    129.27 o
 -12   8   6      276.35      243.99    116.11 o
 -10   8   6     3484.25     3060.54    225.26 o
  -8   8   6     6877.14     7130.68    305.74 o
  -6   8   6      149.41      181.38     66.67 o
  -4   8   6     2035.33     2195.99    168.72 o
  -2   8   6     3353.44     3607.76    234.05 o
   0   8   6     1315.92     1687.58    148.39 o
   2   8   6       15.85      130.41     70.28 o
   4   8   6       38.95       88.35     59.66 o
   6   8   6      219.23      202.27     93.83 o
   8   8   6      696.11      494.28    118.92 o
  10   8   6     1212.38      809.76    142.01 o
  12   8   6        0.51       47.77    115.21 o
  14   8   6      118.23       35.02    120.47 o
  16   8   6      221.03       91.43    156.72 o
 -15   9   6      410.28      814.73    256.62 o
 -13   9   6       15.82       93.78    133.00 o
 -11   9   6      505.30      429.82    143.63 o
  -9   9   6     3447.73     3971.55    262.16 o
  -7   9   6     3349.58     3804.35    319.71 o
  -5   9   6     2470.11     2800.09    205.82 o
  -3   9   6     4177.22     4795.84    251.23 o
  -1   9   6     4931.01     4818.98    360.82 o
   1   9   6     4500.16     4923.36    276.22 o
   3   9   6      710.54     1014.31    132.88 o
   5   9   6     1134.61     1241.03    203.58 o
   7   9   6      716.55      729.40    145.24 o
   9   9   6      101.10        4.95    102.30 o
  11   9   6      465.36      362.70    200.58 o
  13   9   6      156.95      125.84    192.73 o
  15   9   6       93.64      119.62    212.13 o
 -12  10   6       50.53        6.67    178.54 o
 -10  10   6      490.03      309.39    207.74 o
  -8  10   6      137.71      335.73    192.67 o
  -6  10   6       77.34       67.21    140.98 o
  -4  10   6     2790.93     2966.39    294.48 o
  -2  10   6      388.77      542.15    119.08 o
   0  10   6      237.60      248.76    106.27 o
   2  10   6      189.80       24.59     98.51 o
   4  10   6       85.71      162.44    138.98 o
   6  10   6      378.54      565.01    171.39 o
   8  10   6      168.90      392.76    222.38 o
  10  10   6       43.94      126.46    155.83 o
  -7  11   6      285.96      683.47    309.93 o
  -5  11   6      370.04      341.74    249.17 o
  -3  11   6      284.97      236.59    140.67 o
  -1  11   6       33.94       21.59    147.15 o
   1  11   6        0.94        0.00    184.65 o
   3  11   6      267.18      418.86    212.42 o
   5  11   6       25.82        0.00    208.39 o
   7  11   6        3.58      203.49    240.60 o
 -23   1   7     2202.05     2278.38    551.35 o
 -21   1   7     6908.15     6167.41    458.47 o
 -19   1   7     3211.20     3204.83    279.35 o
 -17   1   7     2212.20     2256.56    355.88 o
 -15   1   7     8885.02     8437.73    273.14 o
 -13   1   7      100.97       27.42     50.24 o
 -11   1   7    22793.31    24529.89    400.52 o
  -9   1   7     2728.27     3183.68    260.46 o
  -7   1   7     1162.93      876.64     80.61 o
  -5   1   7    14262.36    15610.68    297.37 o
  -3   1   7     2634.86     3469.30    113.98 o
  -1   1   7    97277.87    97388.86   1358.48 o
   1   1   7     3887.42     4621.30    111.72 o
   3   1   7     6318.55     7148.58    148.00 o
   5   1   7   104475.96   106415.97   1495.94 o
   7   1   7      180.86      144.94     34.12 o
   9   1   7     1221.46     1325.01     69.89 o
  11   1   7    16818.87    16425.29    307.99 o
  13   1   7     3236.54     3334.29    170.88 o
  15   1   7       73.86        0.00     86.92 o
  17   1   7      882.41      750.46    161.37 o
  19   1   7     6362.68     6042.95    357.82 o
  21   1   7       94.34       94.52    176.89 o
 -24   2   7      154.63       75.85    395.57 o
 -22   2   7     1531.26     1806.72    315.33 o
 -20   2   7     1885.79     1936.45    282.06 o
 -18   2   7     3937.07     4178.97    308.84 o
 -16   2   7     8757.41     9341.28    400.40 o
 -14   2   7     5119.53     5074.63    203.15 o
 -12   2   7     3560.45     3358.11    239.19 o
 -10   2   7      342.34      359.53     50.88 o
  -8   2   7     4016.18     4594.42    133.68 o
  -6   2   7    12433.22    13294.05    271.73 o
  -4   2   7    19378.66    20812.17    359.92 o
  -2   2   7   264578.75   268872.44   3307.68 o
   0   2   7     7601.27     9055.32    168.00 o
   2   2   7     5960.45     6168.74    145.05 o
   4   2   7       22.48        0.00     26.66 o
   6   2   7    27380.40    29440.80    638.86 o
   8   2   7      900.89      895.30     61.01 o
  10   2   7      211.83      110.93     52.39 o
  12   2   7      836.34      769.07     86.19 o
  14   2   7      106.16        0.00     99.03 o
  16   2   7       11.52       32.71    111.00 o
  18   2   7     6666.83     7448.46    454.11 o
  20   2   7     2599.21     3425.83    325.29 o
  22   2   7      858.52      912.45    261.50 o
 -23   3   7       69.64      307.89    372.73 o
 -21   3   7      644.02      514.07    200.11 o
 -19   3   7     2259.27     2154.51    257.07 o
 -17   3   7      308.33      237.31    133.06 o
 -15   3   7     2911.61     2723.11    226.88 o
 -13   3   7     2898.92     2712.85    159.40 o
 -11   3   7       10.17       71.30     52.33 o
  -9   3   7     1595.66     1860.03    103.47 o
  -7   3   7    21486.16    20086.94    308.68 o
  -5   3   7    46822.02    47327.73    589.22 o
  -3   3   7     1964.88     1492.59     80.86 o
  -1   3   7     7955.73     8700.53    197.67 o
   1   3   7    11153.32    10526.04    236.47 o
   3   3   7     5311.32     5935.78    170.42 o
   5   3   7    22295.63    21891.00    474.58 o
   7   3   7     1049.46     1013.51     61.72 o
   9   3   7     5895.15     5245.94    153.88 o
  11   3   7    10039.84    10352.69    267.79 o
  13   3   7     5111.09     4779.75    222.47 o
  15   3   7     7320.96     6884.40    353.88 o
  17   3   7     5330.16     4988.41    335.39 o
  19   3   7      344.62      341.92    176.06 o
  21   3   7        1.53        0.00    188.88 o
  23   3   7      866.30     1528.85    591.31 o
 -22   4   7     1241.24     2335.88    644.73 o
 -20   4   7      423.84      794.75    211.30 o
 -18   4   7     2568.01     2748.89    284.61 o
 -16   4   7     1339.00     1544.44    315.30 o
 -14   4   7      906.04     1070.44    125.28 o
 -12   4   7     3106.28     2757.88    166.78 o
 -10   4   7      328.16      241.77     67.78 o
  -8   4   7     4355.82     4139.64    175.51 o
  -6   4   7     2778.88     2812.48    117.80 o
  -4   4   7       35.99       93.89     30.89 o
  -2   4   7    63926.11    62463.79    743.95 o
   0   4   7     4834.60     4449.49    114.44 o
   2   4   7    33125.29    32135.69    431.35 o
   4   4   7    62038.27    62819.86    758.06 o
   6   4   7      788.25      706.18     56.57 o
   8   4   7     1046.53      926.03    141.15 o
  10   4   7     8840.35     8993.96    260.92 o
  12   4   7        2.56        0.00     56.93 o
  14   4   7      286.95      183.44     87.82 o
  16   4   7     1247.36      666.49    164.63 o
  18   4   7       91.03       60.58    153.10 o
  20   4   7      340.25      263.00    250.81 o
  22   4   7        4.85        0.00    333.17 o
 -21   5   7      226.47      304.11    311.76 o
 -19   5   7     1963.20     2047.15    276.21 o
 -17   5   7      974.53     1083.56    166.65 o
 -15   5   7     2990.19     2904.99    268.52 o
 -13   5   7      196.31      377.40     94.62 o
 -11   5   7      136.65      226.97     78.72 o
  -9   5   7      461.90      376.32     68.03 o
  -7   5   7     5861.10     5469.20    217.16 o
  -5   5   7      106.16       89.07     34.66 o
  -3   5   7     1306.32     1600.77     96.72 o
  -1   5   7    19777.20    19348.62    331.26 o
   1   5   7    11276.90    10008.07    186.81 o
   3   5   7     9551.86     8480.48    168.80 o
   5   5   7        9.61       72.51     39.99 o
   7   5   7     5113.04     5261.09    198.67 o
   9   5   7     1692.98     1752.38    164.68 o
  11   5   7      904.21      901.86    125.87 o
  13   5   7        6.13        6.75     73.84 o
  15   5   7     1186.49     1285.64    142.47 o
  17   5   7      484.19      697.78    189.45 o
  19   5   7      351.17      218.72    193.38 o
  21   5   7      307.50      460.00    425.34 o
 -20   6   7      146.41      718.22    333.19 o
 -18   6   7        5.52      109.63    118.83 o
 -16   6   7      180.63       29.19     95.83 o
 -14   6   7     3906.10     4077.46    231.97 o
 -12   6   7       99.65       30.98     81.28 o
 -10   6   7      776.79      844.02    171.72 o
  -8   6   7     5856.94     5443.74    177.22 o
  -6   6   7       95.20      140.44     48.71 o
  -4   6   7      124.05       90.04     41.44 o
  -2   6   7     7493.07     7509.22    171.28 o
   0   6   7     2044.35     2286.80    101.05 o
   2   6   7      444.86      331.04     53.80 o
   4   6   7    18420.51    18433.18    323.62 o
   6   6   7     1586.74     1434.66    107.93 o
   8   6   7       34.58       68.41     62.54 o
  10   6   7      202.80      262.23     85.94 o
  12   6   7       11.83        0.00     75.28 o
  14   6   7        9.50        0.00     79.74 o
  16   6   7       42.91       30.28    171.05 o
  18   6   7     2009.67     2096.91    570.92 o
  20   6   7       69.72       46.49    387.00 o
 -19   7   7      603.55      271.29    288.11 o
 -17   7   7      661.01      845.96    155.62 o
 -15   7   7      861.85     1167.67    156.50 o
 -13   7   7      629.26      938.65    138.85 o
 -11   7   7        4.27       54.91     75.45 o
  -9   7   7     1531.32     1642.91    176.28 o
  -7   7   7      931.02     1070.40     96.17 o
  -5   7   7      546.22      622.52     83.98 o
  -3   7   7     3306.99     3487.95    157.52 o
  -1   7   7     6669.69     6838.76    203.14 o
   1   7   7     8217.76     8047.61    237.35 o
   3   7   7     7724.66     8211.90    227.75 o
   5   7   7     7183.46     7089.38    440.69 o
   7   7   7     4801.60     5051.21    252.90 o
   9   7   7     5216.80     5549.68    272.15 o
  11   7   7     4857.92     4705.27    263.95 o
  13   7   7      506.38      322.85    113.38 o
  15   7   7      116.14      228.46    124.90 o
  17   7   7       12.87       77.48    314.82 o
 -18   8   7      119.33       65.94    193.85 o
 -16   8   7        1.19       90.20    158.02 o
 -14   8   7     1134.31      866.84    160.49 o
 -12   8   7      139.80       92.12    103.86 o
 -10   8   7     2498.58     2487.76    209.58 o
  -8   8   7       54.61      122.97     86.21 o
  -6   8   7     2507.51     2483.77    155.40 o
  -4   8   7     1016.18     1189.11    131.76 o
  -2   8   7      818.85      581.90    120.13 o
   0   8   7       29.47      137.70     69.46 o
   2   8   7     7166.86     7776.40    310.20 o
   4   8   7      612.47      652.22     89.55 o
   6   8   7     4875.05     5452.84    295.07 o
   8   8   7     1147.83      839.96    143.64 o
  10   8   7     5011.40     4651.48    349.60 o
  12   8   7     2568.88     2697.32    230.31 o
  14   8   7      156.69       31.89    141.23 o
  16   8   7       79.26       20.90    197.12 o
 -15   9   7      606.66      178.41    219.87 o
 -13   9   7      981.82      751.96    176.87 o
 -11   9   7      127.91      226.28    118.63 o
  -9   9   7      197.47      182.84    111.62 o
  -7   9   7      222.00      289.79    132.91 o
  -5   9   7       52.75      114.33     84.14 o
  -3   9   7      317.06      292.07     95.26 o
  -1   9   7     1186.24     1116.42    136.11 o
   1   9   7     1255.63     1291.69    153.85 o
   3   9   7      350.68      385.10    116.66 o
   5   9   7      151.42       90.92    118.60 o
   7   9   7      890.09      754.20    148.80 o
   9   9   7      638.60      369.66    158.90 o
  11   9   7     1209.25     1225.34    182.80 o
  13   9   7      640.17      849.34    568.47 o
 -12  10   7      441.29      252.37    330.32 o
 -10  10   7       36.73        0.00    156.40 o
  -8  10   7       73.83       70.85    168.14 o
  -6  10   7      185.16      313.51    140.87 o
  -4  10   7     1143.85     1333.66    186.99 o
  -2  10   7      923.89      851.96    183.27 o
   0  10   7     1120.24      975.05    150.38 o
   2  10   7      246.29      281.79    115.19 o
   4  10   7      530.31      183.52    137.00 o
   6  10   7     4726.13     4952.95    396.24 o
   8  10   7      147.44      488.76    368.86 o
  10  10   7       37.04      129.72    320.74 o
  -7  11   7       20.99      261.40    243.86 o
  -5  11   7      643.63      459.18    256.51 o
  -3  11   7      257.60      417.57    214.83 o
  -1  11   7      659.02      989.09    225.59 o
   1  11   7      675.75      717.10    171.26 o
   3  11   7     1311.60     1375.10    388.23 o
   5  11   7       26.24       83.60    241.42 o
 -22   0   8     1250.18     1293.95    518.72 o
 -20   0   8     1458.03     1367.20    302.02 o
 -18   0   8       19.21        0.00    120.49 o
 -16   0   8    10660.09    10238.02    456.42 o
 -14   0   8    11042.54    10230.56    419.16 o
 -12   0   8     9176.12     8210.34    269.30 o
 -10   0   8    30263.52    29010.24    589.93 o
  -8   0   8     9802.64    10152.47    516.39 o
  -6   0   8     2758.35     2511.13    138.76 o
  -4   0   8     7038.54     7710.88    228.16 o
  -2   0   8    33991.21    36981.50    724.00 o
   0   0   8   400706.41   401981.34   8542.22 o
   2   0   8     1097.99     1069.80     83.71 o
   4   0   8    49614.89    48051.80   1131.53 o
   6   0   8    23433.31    25219.66    561.43 o
   8   0   8    13653.36    13724.39    367.19 o
  10   0   8    58650.68    60914.16   1059.83 o
  12   0   8     2213.42     2267.53    228.54 o
  14   0   8     1790.29     1705.70    198.37 o
  16   0   8     2006.14     2071.61    238.40 o
  18   0   8        8.96      229.59    300.96 o
  20   0   8        1.52       76.26    297.29 o
  22   0   8      126.03        2.45    344.18 o
 -23   1   8       26.88      347.04    354.38 o
 -21   1   8        0.36       54.13    142.25 o
 -19   1   8       16.19        0.00    119.80 o
 -17   1   8     1998.63     1903.57    180.25 o
 -15   1   8     6603.53     5814.73    396.85 o
 -13   1   8     6521.47     6189.42    239.97 o
 -11   1   8     2150.72     2054.68    132.89 o
  -9   1   8      221.01      129.56     37.29 o
  -7   1   8    17147.41    16953.14    303.87 o
  -5   1   8      134.04       75.10     28.05 o
  -3   1   8       89.10       51.17     26.39 o
  -1   1   8     3331.44     4042.24     95.81 o
   1   1   8    11659.64    12443.73    211.70 o
   3   1   8       79.57      121.95     36.84 o
   5   1   8    15364.90    16214.61    288.27 o
   7   1   8     2195.03     2368.77     90.82 o
   9   1   8       33.00       93.81     35.55 o
  11   1   8     1531.98     1536.48     99.60 o
  13   1   8     1131.02     1081.46    110.77 o
  15   1   8        1.30        0.00     78.11 o
  17   1   8     3604.16     3323.99    269.84 o
  19   1   8      242.07      164.97    185.65 o
  21   1   8        0.14      335.20    253.01 o
 -24   2   8       99.83      673.28    423.71 o
 -22   2   8      164.99      128.91    175.49 o
 -20   2   8     1043.19      584.18    247.10 o
 -18   2   8       85.66      112.13    168.78 o
 -16   2   8      134.45      119.32    139.79 o
 -14   2   8     2621.75     2846.69    162.40 o
 -12   2   8     9430.54     9695.27    238.85 o
 -10   2   8     5311.61     5354.65    144.58 o
  -8   2   8     3294.99     2976.39    110.31 o
  -6   2   8       41.36        2.13     27.56 o
  -4   2   8    60860.11    61655.88    918.29 o
  -2   2   8    41441.89    46264.95    640.68 o
   0   2   8     5168.08     4015.30    139.21 o
   2   2   8    11036.00     9892.62    203.20 o
   4   2   8    66420.26    65378.60    882.76 o
   6   2   8     2965.18     3566.44    110.10 o
   8   2   8    11812.47    11944.63    226.07 o
  10   2   8     8522.89     8089.01    273.94 o
  12   2   8     1812.08     2025.71    190.77 o
  14   2   8     6245.32     6161.32    315.79 o
  16   2   8      366.84      114.90    158.90 o
  18   2   8        1.65      106.18    131.92 o
  20   2   8      154.44      144.38    163.24 o
  22   2   8      749.12      879.21    275.87 o
 -23   3   8      437.04      354.90    253.04 o
 -21   3   8       90.08      106.92    193.98 o
 -19   3   8     2198.32     2466.39    271.50 o
 -17   3   8     1948.85     1637.30    216.89 o
 -15   3   8     2733.23     2715.96    209.04 o
 -13   3   8     2392.46     2328.39    151.35 o
 -11   3   8     6524.57     6870.55    256.63 o
  -9   3   8     2885.10     3253.90    145.21 o
  -7   3   8    14284.97    14259.39    263.79 o
  -5   3   8    80857.99    78696.04    980.69 o
  -3   3   8     1108.86      919.62     74.74 o
  -1   3   8     3485.07     3594.46    121.27 o
   1   3   8     9060.17     8632.34    213.23 o
   3   3   8    18613.22    19810.28    306.99 o
   5   3   8     1329.76     1583.27     95.37 o
   7   3   8     3682.94     4039.22    124.61 o
   9   3   8     5979.63     5323.02    163.20 o
  11   3   8     8344.86     9303.07    254.98 o
  13   3   8      706.98      786.13    103.29 o
  15   3   8     5325.44     4744.74    452.17 o
  17   3   8     4771.72     3841.22    301.93 o
  19   3   8      380.74      126.99    166.38 o
  21   3   8      494.33      417.19    240.36 o
  23   3   8       33.15      204.72    427.78 o
 -22   4   8      493.82     1032.45    373.34 o
 -20   4   8       99.32       97.28    161.21 o
 -18   4   8      412.07      456.81    175.23 o
 -16   4   8     1387.34     1184.13    180.15 o
 -14   4   8     2087.93     2160.54    161.88 o
 -12   4   8      112.48      123.25    120.76 o
 -10   4   8       59.87       57.51     44.51 o
  -8   4   8     2744.30     3109.50    134.41 o
  -6   4   8     6755.68     6761.73    149.74 o
  -4   4   8    16073.87    16063.15    248.72 o
  -2   4   8     5437.68     4636.57    133.50 o
   0   4   8      403.71      753.34     70.44 o
   2   4   8     2626.00     2194.18     87.74 o
   4   4   8     3173.42     2926.46    113.20 o
   6   4   8     8371.00     8992.66    224.85 o
   8   4   8       56.01      129.69     71.80 o
  10   4   8     2716.21     2902.81    157.53 o
  12   4   8      211.16      148.76     72.71 o
  14   4   8      674.15      662.31    158.57 o
  16   4   8     2039.01     2226.78    307.50 o
  18   4   8      372.55      260.79    159.19 o
  20   4   8       17.31        0.00    216.50 o
  22   4   8       70.91      331.95    421.26 o
 -21   5   8      921.71      910.35    364.42 o
 -19   5   8      366.86      531.85    202.81 o
 -17   5   8      427.94      684.63    145.75 o
 -15   5   8     1003.58      821.99    123.18 o
 -13   5   8     1298.88     1220.70    130.20 o
 -11   5   8     8792.24     8540.93    274.09 o
  -9   5   8       75.52      154.30     55.50 o
  -7   5   8       68.98       44.32     38.26 o
  -5   5   8     2990.54     2994.63    111.72 o
  -3   5   8     6231.12     6189.76    146.85 o
  -1   5   8      788.10      889.65     69.79 o
   1   5   8     2903.77     3025.77    127.21 o
   3   5   8        9.06       65.85     33.46 o
   5   5   8       53.23       97.17     44.69 o
   7   5   8     1359.31     1594.61    107.93 o
   9   5   8     8533.67     8698.69    276.69 o
  11   5   8     2782.72     3100.77    180.49 o
  13   5   8     4462.30     4720.88    227.09 o
  15   5   8    10310.08     9723.52    445.81 o
  17   5   8     1745.40     2069.97    269.43 o
  19   5   8       76.68        0.00    247.41 o
  21   5   8      877.00     1140.62    514.64 o
 -20   6   8       27.08      445.53    319.23 o
 -18   6   8      106.94       53.75    125.38 o
 -16   6   8      316.41      156.41    112.22 o
 -14   6   8       27.97      132.38    107.81 o
 -12   6   8      786.92      778.42    114.99 o
 -10   6   8     2659.03     2557.16    208.15 o
  -8   6   8     3433.70     3865.64    156.11 o
  -6   6   8      124.21        0.00     43.38 o
  -4   6   8      483.21      373.98     62.74 o
  -2   6   8       10.03       66.73     38.22 o
   0   6   8       13.27       82.49     39.94 o
   2   6   8     2111.24     2501.24    132.25 o
   4   6   8      363.97      269.46     68.59 o
   6   6   8      102.55       91.08     59.59 o
   8   6   8     1626.58     1480.79    146.41 o
  10   6   8     7345.56     7127.10    294.44 o
  12   6   8     3891.75     3709.31    242.73 o
  14   6   8     2967.57     3243.62    230.55 o
  16   6   8     3570.13     3829.60    422.84 o
  18   6   8     2853.35     2346.08    606.40 o
  20   6   8        2.74        0.00    333.17 o
 -19   7   8       31.44       44.06    192.19 o
 -17   7   8      297.61      277.63    147.08 o
 -15   7   8      203.07      375.22    126.17 o
 -13   7   8     1036.50      995.21    137.07 o
 -11   7   8      462.19      411.37    101.64 o
  -9   7   8     5111.05     4588.32    245.79 o
  -7   7   8       33.60       16.89     55.63 o
  -5   7   8     5548.39     5932.29    206.98 o
  -3   7   8     2543.23     2292.95    148.81 o
  -1   7   8      185.33       90.44     62.55 o
   1   7   8     2761.60     2474.07    163.91 o
   3   7   8      251.81      317.01     71.30 o
   5   7   8        1.87        0.00     47.50 o
   7   7   8     1582.45     1547.97    153.50 o
   9   7   8      364.73      336.78    100.14 o
  11   7   8      834.04      796.69    138.34 o
  13   7   8     1595.64     1370.57    229.06 o
  15   7   8      138.95      311.26    128.18 o
  17   7   8      802.22      652.89    419.63 o
 -18   8   8       38.20        0.00    191.55 o
 -16   8   8      336.14      551.12    189.61 o
 -14   8   8       12.53       41.18    115.16 o
 -12   8   8      178.32      258.53    118.41 o
 -10   8   8      522.47      560.07    126.92 o
  -8   8   8      882.45      907.60    138.84 o
  -6   8   8      892.85      772.17    102.99 o
  -4   8   8       27.72        0.00     67.38 o
  -2   8   8      404.59      273.66     78.93 o
   0   8   8        0.45       11.60     63.59 o
   2   8   8      498.74      463.67    100.04 o
   4   8   8      351.60      311.62     76.07 o
   6   8   8     1957.34     1935.67    194.82 o
   8   8   8       69.84        0.00    118.97 o
  10   8   8     1305.12     1275.82    166.44 o
  12   8   8     2284.73     1807.81    198.41 o
  14   8   8      437.63      441.60    174.30 o
  16   8   8      944.30     1478.56    248.71 o
 -15   9   8        9.13      162.17    258.14 o
 -13   9   8      105.85       47.08    142.92 o
 -11   9   8       41.46      218.43    122.37 o
  -9   9   8     2039.16     2208.07    213.94 o
  -7   9   8     1171.02     1630.08    229.90 o
  -5   9   8       47.77      118.39     83.13 o
  -3   9   8     2271.83     2212.86    182.95 o
  -1   9   8       26.05       90.81     75.21 o
   1   9   8     1172.90     1076.12    147.87 o
   3   9   8     1102.86     1241.63    208.77 o
   5   9   8     3661.89     4245.14    376.23 o
   7   9   8     1809.06     2100.96    208.06 o
   9   9   8      633.03      514.61    140.05 o
  11   9   8     2594.77     2514.54    239.58 o
  13   9   8     3188.42     3437.62    558.69 o
 -12  10   8       94.32      110.88    380.89 o
 -10  10   8       13.51        0.00    192.89 o
  -8  10   8      392.33      331.64    207.91 o
  -6  10   8      523.52      549.96    172.65 o
  -4  10   8       63.56       82.40    104.41 o
  -2  10   8       19.71       49.43     97.19 o
   0  10   8      149.78      156.72    101.14 o
   2  10   8     1709.23     1330.42    174.73 o
   4  10   8        2.39      120.61    135.94 o
   6  10   8      912.56      810.55    301.98 o
   8  10   8        1.15        0.00    218.17 o
  10  10   8       22.38      138.77    193.47 o
  -7  11   8      800.09     1123.08    353.97 o
  -5  11   8      120.32        0.00    186.77 o
  -3  11   8      773.51      644.95    214.97 o
  -1  11   8      496.37      436.27    199.89 o
   1  11   8       10.77        0.00    126.02 o
   3  11   8      340.47      791.13    315.23 o
   5  11   8      187.25      667.98    292.80 o
 -23   1   9      100.36      190.04    339.29 o
 -21   1   9     2465.67     3016.55    363.75 o
 -19   1   9     1863.01     2312.46    251.28 o
 -17   1   9       35.51       34.84     92.85 o
 -15   1   9     2749.83     2747.26    244.08 o
 -13   1   9      214.99       92.75     47.09 o
 -11   1   9      191.39      212.37     46.05 o
  -9   1   9     9999.19    11075.92    227.39 o
  -7   1   9      653.04      923.42     81.63 o
  -5   1   9     5963.15     4851.16    130.84 o
  -3   1   9      501.50      303.35     39.59 o
  -1   1   9     1075.38      739.64     44.61 o
   1   1   9     2419.74     1715.50     70.64 o
   3   1   9     6687.73     6888.52    153.54 o
   5   1   9    21259.14    20097.01    334.84 o
   7   1   9     2181.63     1791.36    104.18 o
   9   1   9     2414.55     2786.00    105.48 o
  11   1   9    21041.15    20942.38    369.64 o
  13   1   9      159.90      133.33     72.29 o
  15   1   9      546.89      567.87    119.74 o
  17   1   9     1132.45      434.36    141.65 o
  19   1   9       24.50      136.40    133.50 o
  21   1   9     4581.67     4753.73    765.85 o
 -24   2   9      202.50      812.75    450.21 o
 -22   2   9      758.51     1006.68    218.90 o
 -20   2   9     1042.08      947.58    197.89 o
 -18   2   9     1645.52     1406.31    190.65 o
 -16   2   9      431.61      233.96    115.23 o
 -14   2   9       15.72        0.00     79.80 o
 -12   2   9     3559.69     3331.74    133.23 o
 -10   2   9      450.48      530.37     58.40 o
  -8   2   9     7699.32     8128.30    212.63 o
  -6   2   9    15100.53    13923.26    340.95 o
  -4   2   9     5862.24     5326.75    152.78 o
  -2   2   9     5878.38     5616.65    131.03 o
   0   2   9    37326.10    35325.73    571.56 o
   2   2   9    24844.26    23810.52    400.35 o
   4   2   9    26788.49    26769.23    418.69 o
   6   2   9    37006.26    37409.96    522.65 o
   8   2   9     1540.78     1365.98     84.18 o
  10   2   9     3675.70     3909.97    189.92 o
  12   2   9     1014.64     1078.02    105.61 o
  14   2   9      799.83      676.23    168.55 o
  16   2   9     1248.55     1508.68    201.34 o
  18   2   9     2753.54     2624.96    269.93 o
  20   2   9     1264.46     1002.96    353.40 o
  22   2   9      133.63        0.00    258.09 o
 -23   3   9        1.48      349.49    389.86 o
 -21   3   9     4347.62     4459.37    360.08 o
 -19   3   9      548.98      294.76    176.61 o
 -17   3   9       27.91       14.14    115.72 o
 -15   3   9      784.79     1001.53    121.80 o
 -13   3   9       16.48       55.13     65.54 o
 -11   3   9      122.10       42.67     50.59 o
  -9   3   9     3923.25     3726.98    132.62 o
  -7   3   9     2780.87     2656.22    107.18 o
  -5   3   9     8891.28     9911.42    190.16 o
  -3   3   9    22749.70    24775.04    399.69 o
  -1   3   9     1273.43     1228.80     94.71 o
   1   3   9      167.19      146.04     32.79 o
   3   3   9    21722.26    22736.65    325.54 o
   5   3   9     1278.25     1049.52     66.60 o
   7   3   9     3268.33     3706.11    115.72 o
   9   3   9     4026.44     3960.54    151.62 o
  11   3   9     3795.09     4186.88    180.60 o
  13   3   9     5133.40     4815.15    234.84 o
  15   3   9      333.31      233.46    146.98 o
  17   3   9      662.45      326.07    148.63 o
  19   3   9      175.67      198.60    191.24 o
  21   3   9      806.86     1212.88    289.21 o
 -22   4   9     1878.52     1742.66    426.34 o
 -20   4   9     1488.21     1240.78    379.90 o
 -18   4   9      838.50      298.08    239.75 o
 -16   4   9     2575.64     2830.60    196.42 o
 -14   4   9    14476.56    15010.02    382.46 o
 -12   4   9     2204.58     2346.46    177.21 o
 -10   4   9      644.44      454.80     73.07 o
  -8   4   9      972.11     1054.38     80.12 o
  -6   4   9     1676.70     2311.94    113.69 o
  -4   4   9     7223.94     7695.31    158.27 o
  -2   4   9    34357.82    33652.39    685.29 o
   0   4   9     8299.95     6934.17    158.25 o
   2   4   9     7440.38     7237.43    146.62 o
   4   4   9     4994.73     4672.80    146.68 o
   6   4   9    14665.16    13134.62    237.37 o
   8   4   9      616.52      553.25     67.40 o
  10   4   9      957.52      960.34    133.44 o
  12   4   9      951.35      791.43    105.51 o
  14   4   9     4106.84     4419.27    259.64 o
  16   4   9     2997.51     3253.33    289.54 o
  18   4   9      676.31      692.13    183.80 o
  20   4   9     2116.13     2225.42    331.38 o
  22   4   9     1298.60      576.63    460.41 o
 -21   5   9       43.27      148.85    299.97 o
 -19   5   9      241.27      118.23    179.06 o
 -17   5   9      472.94      599.91    141.91 o
 -15   5   9     1682.58     1855.41    164.04 o
 -13   5   9     2706.07     2936.47    209.63 o
 -11   5   9     5408.48     5013.03    220.51 o
  -9   5   9     1669.94     1643.26    115.25 o
  -7   5   9      300.79      381.12     60.12 o
  -5   5   9     2283.33     2474.87    104.43 o
  -3   5   9    11656.76    12708.33    226.61 o
  -1   5   9    14514.96    15612.43    404.99 o
   1   5   9     5183.41     4892.38    150.14 o
   3   5   9    29669.12    29238.17    422.26 o
   5   5   9     1445.85     1050.35    138.03 o
   7   5   9      793.25      762.37     82.19 o
   9   5   9       25.48       21.46     58.78 o
  11   5   9       22.89       11.22     65.41 o
  13   5   9     1263.34     1215.85    163.71 o
  15   5   9       91.26        0.00    135.20 o
  17   5   9     1141.53     1149.49    255.79 o
  19   5   9       10.59        0.00    232.65 o
  21   5   9       45.63      131.31    394.75 o
 -20   6   9      553.03      572.90    346.07 o
 -18   6   9      145.35        0.00    119.40 o
 -16   6   9     1566.36     1530.77    171.54 o
 -14   6   9     1859.89     2104.77    199.63 o
 -12   6   9       29.33       32.92     74.18 o
 -10   6   9       31.28       76.51     77.33 o
  -8   6   9     2880.55     3276.25    182.69 o
  -6   6   9     4566.66     4232.95    166.48 o
  -4   6   9      183.15      150.26     57.24 o
  -2   6   9        9.51       29.32     39.67 o
   0   6   9      557.79      284.58     68.56 o
   2   6   9     1055.51     1166.60     96.47 o
   4   6   9     1011.21      938.07    104.83 o
   6   6   9      167.07        0.00     64.48 o
   8   6   9     1068.98     1097.87    132.78 o
  10   6   9      764.24      386.37    137.94 o
  12   6   9       54.08        0.00    105.65 o
  14   6   9     2632.13     2328.92    227.26 o
  16   6   9      395.05      474.37    222.26 o
  18   6   9       20.90        0.00    276.49 o
  20   6   9      611.41      130.50    393.12 o
 -19   7   9     1715.72     2010.46    343.99 o
 -17   7   9      630.70      595.76    154.85 o
 -15   7   9     1423.38     1596.88    309.37 o
 -13   7   9     4367.24     4793.58    278.78 o
 -11   7   9     2787.36     2698.28    265.55 o
  -9   7   9      403.11      272.12     92.16 o
  -7   7   9       46.94        0.00     52.41 o
  -5   7   9     1049.44      934.98     93.58 o
  -3   7   9     1166.18     1225.41    114.55 o
  -1   7   9      857.81      802.70    111.52 o
   1   7   9     1723.16     1395.39    119.93 o
   3   7   9     2021.18     1792.86    124.89 o
   5   7   9       56.46        0.00     60.41 o
   7   7   9       61.98       81.32     75.10 o
   9   7   9      184.45      145.10     91.63 o
  11   7   9       13.39        0.00     78.63 o
  13   7   9      605.35      581.75    129.78 o
  15   7   9     1064.76     1087.80    171.45 o
  17   7   9     1965.23     2209.87    586.83 o
 -16   8   9     1090.02     1572.75    316.47 o
 -14   8   9      475.23      720.64    153.76 o
 -12   8   9     1241.32     1192.17    171.04 o
 -10   8   9       37.30       12.65     92.76 o
  -8   8   9        0.49      142.21     90.02 o
  -6   8   9     2597.26     2494.28    222.38 o
  -4   8   9       59.49       46.40     62.90 o
  -2   8   9      619.12      754.37    111.07 o
   0   8   9      214.08      282.76     85.48 o
   2   8   9       29.01        2.13     70.46 o
   4   8   9      113.53        0.00     65.10 o
   6   8   9      524.33      439.76    106.41 o
   8   8   9       92.61        0.00     83.87 o
  10   8   9      535.90     1035.68    154.46 o
  12   8   9      292.74      484.08    135.88 o
  14   8   9       20.81      109.83    147.24 o
  16   8   9      684.79      824.50    196.50 o
 -15   9   9        6.47      205.80    347.24 o
 -13   9   9        9.43        0.00    149.69 o
 -11   9   9        5.97       43.20    125.98 o
  -9   9   9       17.50       74.44    113.10 o
  -7   9   9     1543.40     1612.32    209.19 o
  -5   9   9       25.47      115.23     86.95 o
  -3   9   9       20.58        0.00     71.73 o
  -1   9   9     1663.56     1606.16    161.12 o
   1   9   9     1417.81     1103.41    156.25 o
   3   9   9      183.95      153.03     85.24 o
   5   9   9       14.12      100.72    118.00 o
   7   9   9     2509.89     2505.30    221.30 o
   9   9   9      669.48      351.12    185.14 o
  11   9   9      153.80        0.00    126.03 o
  13   9   9      257.95       90.60    188.39 o
 -12  10   9     1299.88      831.73    265.57 o
 -10  10   9       33.50       12.64    221.44 o
  -8  10   9       52.96       54.23    173.51 o
  -6  10   9      341.39      239.89    154.10 o
  -4  10   9     1789.01     1865.06    191.67 o
  -2  10   9     1198.73     1620.18    240.28 o
   0  10   9      115.07        0.00     98.54 o
   2  10   9      445.89      140.91    107.31 o
   4  10   9     2712.71     2668.29    308.89 o
   6  10   9      113.54      178.04    212.17 o
   8  10   9        3.76        0.00    181.88 o
  10  10   9      105.70       60.73    181.88 o
  -5  11   9      101.54        0.00    192.48 o
  -3  11   9       21.07        8.75    157.06 o
  -1  11   9       43.93        0.00    188.00 o
   1  11   9        2.82        0.00    150.26 o
   3  11   9      118.61        0.00    201.45 o
   5  11   9      262.98      196.15    236.52 o
 -22   0  10      270.28      805.41    473.86 o
 -20   0  10       43.51      165.89    266.70 o
 -18   0  10      723.25      288.38    229.74 o
 -16   0  10      481.43      742.37    162.95 o
 -14   0  10     4297.13     5107.03    458.71 o
 -12   0  10     3472.77     2884.38    173.87 o
 -10   0  10    61866.69    61990.68   1097.34 o
  -8   0  10    40604.58    38527.77    720.84 o
  -6   0  10     5524.09     5143.07    200.94 o
  -4   0  10     2954.15     2389.23    154.35 o
  -2   0  10    41994.19    44300.31    870.13 o
   0   0  10    92494.80    93650.08   1704.99 o
   2   0  10       11.29        0.00     53.99 o
   4   0  10    30965.66    28562.61    754.40 o
   6   0  10    59963.30    58283.67   1152.60 o
   8   0  10      204.42      409.21     71.57 o
  10   0  10    45716.58    44321.93    826.04 o
  12   0  10    26635.97    27908.75    739.11 o
  14   0  10     7333.10     7974.71    375.79 o
  16   0  10    10753.24    10744.81    663.59 o
  18   0  10     3075.43     2621.75    553.79 o
  20   0  10     2018.34     3371.70    660.64 o
 -23   1  10      116.21      385.37    373.14 o
 -21   1  10      245.87      257.53    162.81 o
 -19   1  10        2.27       41.70    126.16 o
 -17   1  10      162.85      159.09     96.55 o
 -15   1  10        3.45        0.00     67.64 o
 -13   1  10        9.62        0.00     49.80 o
 -11   1  10     5557.30     5695.53    173.13 o
  -9   1  10      411.52      400.56     51.51 o
  -7   1  10    14672.38    15143.99    269.80 o
  -5   1  10     6348.81     6695.39    161.92 o
  -3   1  10     8317.87     8040.34    169.68 o
  -1   1  10     2918.09     3353.03     94.04 o
   1   1  10      291.47      234.26     41.00 o
   3   1  10      224.65      301.08     44.71 o
   5   1  10      652.34      387.99     51.34 o
   7   1  10    20301.63    19524.37    345.24 o
   9   1  10     1316.03     1157.96     73.05 o
  11   1  10     4735.71     4889.42    164.42 o
  13   1  10     1624.64     1646.08    152.04 o
  15   1  10     9094.49     8756.42    320.91 o
  17   1  10     3699.52     3281.02    271.77 o
  19   1  10       19.39        0.00    122.20 o
  21   1  10       40.06        0.00    210.77 o
 -24   2  10      480.26      605.58    450.21 o
 -22   2  10       55.93       88.98    164.20 o
 -20   2  10     1753.06     1733.93    229.41 o
 -18   2  10       45.22        0.00    110.89 o
 -16   2  10      206.32      203.50    159.45 o
 -14   2  10    10473.69    10376.61    286.57 o
 -12   2  10       38.56       28.99     50.27 o
 -10   2  10     5886.19     5826.85    177.54 o
  -8   2  10    22771.58    23102.00    348.81 o
  -6   2  10    16010.98    15765.99    275.24 o
  -4   2  10    46028.44    43008.32    642.05 o
  -2   2  10     4064.32     3089.55     95.52 o
   0   2  10      303.91      374.00     53.56 o
   2   2  10    10838.65    10885.92    224.05 o
   4   2  10    45746.85    47321.78    629.91 o
   6   2  10     3122.56     3113.59    110.26 o
   8   2  10      330.33      533.17     54.04 o
  10   2  10    14956.75    14861.68    291.07 o
  12   2  10    27428.73    27906.47    515.60 o
  14   2  10     9049.01     8681.90    376.68 o
  16   2  10      513.86      343.45    205.01 o
  18   2  10     2706.39     2624.22    269.85 o
  20   2  10      938.39      865.80    208.97 o
  22   2  10      579.57      433.08    420.85 o
 -23   3  10      205.81      906.13    420.03 o
 -21   3  10      109.74      203.67    181.25 o
 -19   3  10     2696.03     2599.46    269.33 o
 -17   3  10     2067.76     1973.34    224.24 o
 -15   3  10    10796.82    11199.03    318.53 o
 -13   3  10     3136.67     3167.28    173.96 o
 -11   3  10     1958.80     2125.14    108.49 o
  -9   3  10    14167.78    13574.73    254.11 o
  -7   3  10      556.75      540.62     62.54 o
  -5   3  10     1578.24     1271.83     79.90 o
  -3   3  10     4399.51     4032.96    118.12 o
  -1   3  10        8.11       29.39     26.63 o
   1   3  10     3785.52     4197.34    114.37 o
   3   3  10     7116.71     7679.88    157.04 o
   5   3  10    12353.32    10700.66    201.10 o
   7   3  10     7615.66     7524.29    167.01 o
   9   3  10    15385.40    15962.49    306.55 o
  11   3  10    15544.95    15755.48    352.95 o
  13   3  10     2636.66     2558.85    185.08 o
  15   3  10     8984.27     9710.77    417.24 o
  17   3  10     3164.60     3297.76    290.30 o
  19   3  10       32.08      153.68    160.40 o
  21   3  10       89.50        0.00    190.09 o
 -22   4  10     1248.08     1729.17    411.47 o
 -20   4  10      142.80      303.51    260.28 o
 -18   4  10       45.18        0.00    150.83 o
 -16   4  10     3174.69     3352.16    224.22 o
 -14   4  10     1230.13     1439.49    141.95 o
 -12   4  10      137.79       54.19     58.49 o
 -10   4  10     1163.42     1386.15    111.06 o
  -8   4  10       48.83       31.07     34.77 o
  -6   4  10    19242.78    19715.41    316.81 o
  -4   4  10    16188.66    14862.09    256.75 o
  -2   4  10    12660.50    11976.49    231.66 o
   0   4  10      113.79      150.87     37.95 o
   2   4  10      127.08       42.12     30.18 o
   4   4  10     3782.20     3735.97    118.92 o
   6   4  10     8067.53     8782.18    187.69 o
   8   4  10     2369.82     2195.49    117.01 o
  10   4  10       10.07       84.53     58.43 o
  12   4  10        8.09       50.13     69.02 o
  14   4  10     4077.40     4708.36    265.12 o
  16   4  10      917.25      645.32    235.50 o
  18   4  10     1514.89      865.79    200.24 o
  20   4  10      567.86      548.22    299.96 o
 -21   5  10      566.76      865.21    359.52 o
 -19   5  10      513.63      496.87    385.98 o
 -17   5  10     2079.30     2148.43    215.82 o
 -15   5  10    17089.68    16998.64    489.63 o
 -13   5  10     1320.83     1751.63    162.72 o
 -11   5  10     6168.07     6376.10    273.61 o
  -9   5  10     8011.12     8323.24    217.02 o
  -7   5  10     1307.43     1217.03    102.38 o
  -5   5  10       90.60        0.00     35.66 o
  -3   5  10      904.09      933.59     70.43 o
  -1   5  10       16.82        0.00     30.45 o
   1   5  10     8280.79     8199.36    199.18 o
   3   5  10     1996.69     1836.32    127.87 o
   5   5  10     3785.62     3766.07    147.14 o
   7   5  10     7417.94     7896.14    232.64 o
   9   5  10      352.11      379.96     86.16 o
  11   5  10     2225.50     1835.55    237.83 o
  13   5  10     2210.68     2051.26    180.14 o
  15   5  10      123.53      138.27    169.37 o
  17   5  10     1574.15     1658.50    461.46 o
  19   5  10      301.06      555.83    398.83 o
 -20   6  10        5.06      125.19    367.84 o
 -18   6  10     1502.77     1946.43    250.96 o
 -16   6  10     1219.69     1517.72    173.07 o
 -14   6  10     2860.73     2869.39    205.70 o
 -12   6  10     6258.08     6140.29    290.48 o
 -10   6  10    10336.34     9936.24    406.75 o
  -8   6  10     1050.43      818.81     91.51 o
  -6   6  10      488.95      647.83     76.52 o
  -4   6  10     1740.30     2170.32    126.22 o
  -2   6  10     8088.62     8323.82    200.79 o
   0   6  10    12722.27    13687.86    286.33 o
   2   6  10     1041.51     1345.36    112.76 o
   4   6  10     2199.74     2324.52    143.67 o
   6   6  10       95.61        0.00     56.62 o
   8   6  10       27.47       45.46     73.10 o
  10   6  10     2510.93     2541.37    191.93 o
  12   6  10     1727.65     1963.35    182.84 o
  14   6  10      809.37      502.76    125.46 o
  16   6  10     1007.02     1034.95    255.10 o
  18   6  10     1035.98      960.37    439.20 o
 -19   7  10       81.24      216.23    199.98 o
 -17   7  10       30.74      179.47    138.01 o
 -15   7  10       17.39       23.65    105.98 o
 -13   7  10     1206.18     1592.30    212.53 o
 -11   7  10       27.43       28.89     84.73 o
  -9   7  10      331.11      356.75    109.45 o
  -7   7  10     2349.78     2591.77    153.29 o
  -5   7  10     3007.92     2895.22    182.29 o
  -3   7  10       54.78       74.36     58.18 o
  -1   7  10    11232.63    10064.98    349.00 o
   1   7  10      449.66      349.89     82.27 o
   3   7  10     2340.68     2288.15    139.42 o
   5   7  10      610.70      699.21    119.40 o
   7   7  10     3828.64     4171.31    240.38 o
   9   7  10      273.98      162.68     96.61 o
  11   7  10      153.66       88.95     91.89 o
  13   7  10     1744.16     2440.32    222.70 o
  15   7  10      143.85       73.99    113.88 o
  17   7  10      113.57      672.46    406.17 o
 -16   8  10      800.85     1218.23    742.61 o
 -14   8  10       68.71      142.87    150.39 o
 -12   8  10     2175.82     2754.37    255.48 o
 -10   8  10     1338.93     1551.47    189.26 o
  -8   8  10     2263.63     2971.94    219.00 o
  -6   8  10     1553.06     1816.15    135.74 o
  -4   8  10     2049.87     2029.20    158.50 o
  -2   8  10     1613.41     1748.80    157.70 o
   0   8  10      284.69      140.29     78.01 o
   2   8  10      876.82      771.71    223.38 o
   4   8  10      116.65       76.49     65.36 o
   6   8  10     1604.28     1265.85    207.01 o
   8   8  10        5.86       46.00     88.48 o
  10   8  10      998.06     1043.96    180.82 o
  12   8  10      627.75      573.97    149.17 o
  14   8  10      254.30      334.01    157.73 o
  16   8  10        3.49       16.05    201.79 o
 -15   9  10      736.37      813.53    251.34 o
 -13   9  10     1700.83     1195.94    241.26 o
 -11   9  10     1256.68     1566.12    248.78 o
  -9   9  10     2274.96     1911.43    340.53 o
  -7   9  10     6885.32     7571.65    489.44 o
  -5   9  10     2194.82     2477.00    265.03 o
  -3   9  10     1699.82     2078.34    179.38 o
  -1   9  10     3595.10     3752.86    256.59 o
   1   9  10      543.85      591.11    126.35 o
   3   9  10     1803.97     1661.21    170.91 o
   5   9  10      403.87      486.06    162.75 o
   7   9  10      616.39      725.49    141.17 o
   9   9  10     1027.13      855.79    165.47 o
  11   9  10      327.74       76.44    148.94 o
  13   9  10       84.10       99.42    195.74 o
 -10  10  10       10.99        0.00    205.94 o
  -8  10  10        2.26        0.00    153.13 o
  -6  10  10     1208.48     1216.62    325.32 o
  -4  10  10      400.53      430.55    123.16 o
  -2  10  10     1587.96     1734.48    185.94 o
   0  10  10      347.33      372.91    118.13 o
   2  10  10      111.54       30.30    104.00 o
   4  10  10      250.61      245.01    155.52 o
   6  10  10      458.97      750.11    540.13 o
   8  10  10      338.74      207.57    237.75 o
  10  10  10       90.16        0.00    175.37 o
  -5  11  10      356.35      330.16    209.87 o
  -3  11  10        7.29        0.00    170.25 o
  -1  11  10       31.27        0.00    143.30 o
   1  11  10      198.32       30.86    170.66 o
   3  11  10      200.88       56.28    241.01 o
 -23   1  11      671.94      748.31    418.00 o
 -21   1  11     2192.46     2378.34    271.05 o
 -19   1  11     4464.27     4939.18    330.78 o
 -17   1  11     1812.07     1679.77    209.04 o
 -15   1  11      247.77      180.73     93.33 o
 -13   1  11     4327.72     4379.81    183.44 o
 -11   1  11     4794.87     5035.14    142.46 o
  -9   1  11      161.53      217.37     42.20 o
  -7   1  11     9024.30    10799.00    235.33 o
  -5   1  11    25712.79    25547.38    411.25 o
  -3   1  11     4051.34     4287.37    141.74 o
  -1   1  11       46.01       64.61     28.39 o
   1   1  11      314.00      604.38     51.08 o
   3   1  11       25.26        0.00     53.44 o
   5   1  11     1066.07     1045.62     70.82 o
   7   1  11      447.95      756.95     69.12 o
   9   1  11     1129.52     1075.60     79.77 o
  11   1  11     7275.12     6992.67    210.11 o
  13   1  11     2617.85     2736.84    168.86 o
  15   1  11      738.23      882.71    157.09 o
  17   1  11     9628.11    10274.29    424.30 o
  19   1  11      751.77      867.00    187.84 o
  21   1  11     3002.30     2410.67    425.55 o
 -24   2  11     1197.77     2042.27    594.98 o
 -22   2  11     2594.50     2673.54    309.24 o
 -20   2  11     7215.91     7938.15    433.50 o
 -18   2  11     2271.62     2240.42    261.64 o
 -16   2  11      195.43        0.00     98.21 o
 -14   2  11    20978.02    21080.97    501.67 o
 -12   2  11     6973.47     7342.97    182.52 o
 -10   2  11     1443.44     1407.24     88.25 o
  -8   2  11     3549.43     3029.82    135.02 o
  -6   2  11     3983.13     4439.39    159.63 o
  -4   2  11    14230.86    15060.79    278.81 o
  -2   2  11      127.10      154.04     43.25 o
   0   2  11      995.29      980.14     79.71 o
   2   2  11    35377.26    34472.07    554.53 o
   4   2  11    30169.91    31617.27    456.61 o
   6   2  11     1409.23     1661.16     81.58 o
   8   2  11     4716.82     4944.79    143.08 o
  10   2  11     5295.04     4985.22    161.93 o
  12   2  11      698.33      521.38     88.59 o
  14   2  11     5844.64     6023.04    319.79 o
  16   2  11    10145.68    10533.72    478.84 o
  18   2  11     1560.61     1400.56    218.92 o
  20   2  11     2299.27     2146.21    271.73 o
  22   2  11     4109.63     4697.87    756.88 o
 -23   3  11      116.90      224.29    383.74 o
 -21   3  11      217.76      197.60    178.49 o
 -19   3  11      150.23       40.64    133.01 o
 -17   3  11     4767.10     4980.74    350.75 o
 -15   3  11     3719.19     4172.54    227.01 o
 -13   3  11     2984.93     2737.08    167.04 o
 -11   3  11     3895.12     4092.90    145.33 o
  -9   3  11    16539.19    16416.76    268.82 o
  -7   3  11     5520.32     7023.51    154.41 o
  -5   3  11     1406.21     1704.50    103.65 o
  -3   3  11     1005.18     1069.63     60.33 o
  -1   3  11     6898.90     7438.85    170.86 o
   1   3  11     1356.61      903.32     70.84 o
   3   3  11     4726.55     4272.56    117.13 o
   5   3  11     7652.75     7615.80    179.46 o
   7   3  11    11337.29    10722.94    210.43 o
   9   3  11      842.11      730.82    115.20 o
  11   3  11       62.42        0.00     57.78 o
  13   3  11      207.17      238.07     95.95 o
  15   3  11       87.32        0.00    106.43 o
  17   3  11      135.89      147.48    138.11 o
  19   3  11     2360.80     2396.50    279.90 o
  21   3  11      100.54        0.00    205.19 o
 -22   4  11       13.75      313.16    374.36 o
 -20   4  11     3025.21     2732.36    303.30 o
 -18   4  11      886.47     1171.83    288.48 o
 -16   4  11       13.75       43.85     83.47 o
 -14   4  11     5987.66     6159.29    250.65 o
 -12   4  11      121.49       59.51     76.39 o
 -10   4  11     6411.12     6827.10    328.03 o
  -8   4  11       51.06        2.52     35.75 o
  -6   4  11       25.19       42.75     35.66 o
  -4   4  11   141268.36   144796.91   1521.78 o
  -2   4  11     3480.92     3524.33    108.13 o
   0   4  11    10047.27     9495.36    176.20 o
   2   4  11    30794.18    29167.74    385.77 o
   4   4  11    17283.48    17567.62    270.46 o
   6   4  11    15575.51    15831.32    276.70 o
   8   4  11     1061.99      873.97     94.83 o
  10   4  11     1764.58     1947.96    139.53 o
  12   4  11      220.92       54.47     68.69 o
  14   4  11      170.10      141.49    116.98 o
  16   4  11     2894.48     3106.27    330.30 o
  18   4  11     1290.17     1100.72    256.19 o
  20   4  11      127.03        0.00    212.65 o
 -21   5  11     1772.50     1456.09    392.06 o
 -19   5  11      253.61      479.48    189.90 o
 -17   5  11     2269.92     1812.52    198.88 o
 -15   5  11     1676.93     1673.31    158.89 o
 -13   5  11     1181.27     1256.64    136.91 o
 -11   5  11       59.88        0.00     65.54 o
  -9   5  11      697.29      612.73     72.21 o
  -7   5  11      468.38      344.54     63.70 o
  -5   5  11       71.48       84.68     42.19 o
  -3   5  11      392.76      299.06     48.41 o
  -1   5  11    15880.28    15608.16    256.50 o
   1   5  11     6461.82     6847.30    273.25 o
   3   5  11      854.07      794.49     92.27 o
   5   5  11       55.76       50.45     42.89 o
   7   5  11       19.12        0.00     55.01 o
   9   5  11      506.76      379.43     95.26 o
  11   5  11        6.40       75.13     73.62 o
  13   5  11      653.24      798.07    130.17 o
  15   5  11      756.24      844.32    214.87 o
  17   5  11     1745.78     1891.72    296.18 o
  19   5  11      838.99      334.80    407.80 o
 -20   6  11      335.58      194.93    374.36 o
 -18   6  11      277.80      635.46    164.17 o
 -16   6  11      168.41      300.28    205.14 o
 -14   6  11      105.40       86.96     95.64 o
 -12   6  11     1334.73     1253.59    164.40 o
 -10   6  11     6484.79     6807.92    325.64 o
  -8   6  11      816.41      614.84     82.99 o
  -6   6  11     6287.03     5921.80    198.85 o
  -4   6  11    13282.28    14285.68    375.75 o
  -2   6  11     4083.09     4311.69    144.57 o
   0   6  11     4715.17     4782.57    159.73 o
   2   6  11    12962.52    13239.12    315.28 o
   4   6  11      427.22      328.91     64.66 o
   6   6  11     1417.91     1315.58    153.44 o
   8   6  11     7110.47     6813.71    286.08 o
  10   6  11      555.25      639.77    197.10 o
  12   6  11     2392.45     2741.53    318.03 o
  14   6  11      221.58      334.59    113.76 o
  16   6  11      438.51        0.00    173.56 o
  18   6  11        9.18        0.00    304.63 o
 -19   7  11        0.51       14.57    192.06 o
 -17   7  11       23.92       73.70    138.21 o
 -15   7  11      454.42      390.81    131.61 o
 -13   7  11       20.37       27.98     94.41 o
 -11   7  11     2714.77     2292.65    199.52 o
  -9   7  11     6447.99     7309.45    306.48 o
  -7   7  11     3802.36     3749.46    200.82 o
  -5   7  11      392.22      199.85     74.97 o
  -3   7  11     6847.04     7579.34    247.57 o
  -1   7  11    13589.27    14186.66    374.21 o
   1   7  11    16447.87    16285.49    341.89 o
   3   7  11     2819.74     2809.95    166.72 o
   5   7  11     1224.42     1048.94    122.53 o
   7   7  11     2564.20     2334.26    195.37 o
   9   7  11     6155.83     5808.47    431.56 o
  11   7  11       73.57       60.57     99.06 o
  13   7  11      327.08      253.89    123.62 o
  15   7  11      340.75       42.49    162.05 o
  17   7  11      493.16      278.94    376.81 o
 -16   8  11      200.07       90.01    194.14 o
 -14   8  11      109.99        0.00    123.44 o
 -12   8  11      860.17      779.44    176.70 o
 -10   8  11      763.64      582.63    134.99 o
  -8   8  11     2973.68     3551.43    238.45 o
  -6   8  11     2098.48     2255.84    152.76 o
  -4   8  11      108.84        2.55     70.67 o
  -2   8  11     1988.53     1725.99    212.44 o
   0   8  11       23.87       13.37     67.70 o
   2   8  11      867.58      620.03    112.02 o
   4   8  11     9451.20    10094.47    311.74 o
   6   8  11      645.58      397.61    111.55 o
   8   8  11      304.70      294.51    108.43 o
  10   8  11     2492.60     2958.84    239.05 o
  12   8  11        2.23       94.50    118.74 o
  14   8  11      169.62        0.00    147.77 o
  16   8  11       91.49       80.47    200.64 o
 -15   9  11      236.64       82.57    203.35 o
 -13   9  11        1.75        0.00    195.54 o
 -11   9  11       15.43        9.62    119.19 o
  -9   9  11       71.10      144.66    116.82 o
  -7   9  11       32.61       15.57    124.97 o
  -5   9  11        3.07        0.00     80.22 o
  -3   9  11      766.47      596.87    126.69 o
  -1   9  11     1767.79     1803.02    172.46 o
   1   9  11       82.08        0.00     83.70 o
   3   9  11       53.46        0.00     94.19 o
   5   9  11      175.75      280.98    131.83 o
   7   9  11       97.79       79.58    105.01 o
   9   9  11      302.10      224.68    129.94 o
  11   9  11       45.63        0.00    148.19 o
  13   9  11       35.31       39.26    342.76 o
 -10  10  11      337.13      441.65    260.99 o
  -8  10  11      594.93      970.57    327.46 o
  -6  10  11      700.00      438.61    163.87 o
  -4  10  11     1079.47      942.44    154.51 o
  -2  10  11     2202.85     1984.63    194.91 o
   0  10  11      908.73     1055.29    232.66 o
   2  10  11      422.96      335.90    212.29 o
   4  10  11     2751.26     3654.35    449.86 o
   6  10  11       24.38      251.21    230.41 o
   8  10  11      457.13      778.90    346.63 o
  10  10  11      653.44      929.25    263.83 o
  -5  11  11      270.74      168.12    245.50 o
  -3  11  11     1338.55     1208.07    265.37 o
  -1  11  11     1023.11     1068.60    570.72 o
   1  11  11      559.56      297.16    191.08 o
   3  11  11      673.44      779.31    334.40 o
 -22   0  12      151.44      237.34    406.17 o
 -20   0  12      928.96     1228.90    324.00 o
 -18   0  12     8219.39     7661.30    423.99 o
 -16   0  12     6301.47     5581.92    413.52 o
 -14   0  12    32392.09    32998.38   1665.57 o
 -12   0  12    18518.34    17700.26    434.06 o
 -10   0  12    69760.73    63674.47   3096.39 o
  -8   0  12    48755.23    47379.31    765.53 o
  -6   0  12     3422.72     3426.63    156.79 o
  -4   0  12     1704.24     1425.30    113.17 o
  -2   0  12    73374.36    69691.74   1389.65 o
   0   0  12    66756.20    68602.09   1302.76 o
   2   0  12     1373.51     1697.76    120.54 o
   4   0  12    22568.85    24834.58    577.06 o
   6   0  12      675.73      647.85     83.44 o
   8   0  12     2093.18     1733.28    127.18 o
  10   0  12     1029.34     1197.62    116.23 o
  12   0  12     7158.30     7443.32    352.22 o
  14   0  12     1041.89     1502.21    361.00 o
  16   0  12       38.33        0.00    124.75 o
  18   0  12     2265.70     2403.58    540.34 o
  20   0  12     1165.18     2049.61    559.09 o
 -23   1  12      114.52      912.25    442.87 o
 -21   1  12      217.07      260.67    260.64 o
 -19   1  12      622.62      484.57    166.87 o
 -17   1  12     1248.54     1438.13    201.57 o
 -15   1  12     6679.57     6954.83    255.68 o
 -13   1  12     8073.67     8227.90    209.77 o
 -11   1  12     6078.21     6092.82    145.26 o
  -9   1  12     6720.95     6311.30    162.07 o
  -7   1  12    17071.16    18094.52    289.75 o
  -5   1  12      678.80      700.19     60.54 o
  -3   1  12     3112.30     2991.48    105.96 o
  -1   1  12    16181.03    15592.03    271.34 o
   1   1  12        5.85       17.24     28.27 o
   3   1  12       98.74       56.58     32.62 o
   5   1  12     3310.86     3573.18    119.72 o
   7   1  12      132.15      103.66     40.34 o
   9   1  12      638.02      440.40     56.71 o
  11   1  12      220.45      172.39     58.27 o
  13   1  12     2577.42     2745.41    170.21 o
  15   1  12       32.58      185.61    116.10 o
  17   1  12      110.54      136.06    125.62 o
  19   1  12       31.68        0.00    120.55 o
  21   1  12     3082.54     3626.18    497.83 o
 -24   2  12       13.38        0.00    365.80 o
 -22   2  12      262.03      279.19    184.40 o
 -20   2  12     1833.50     1781.12    284.70 o
 -18   2  12      842.21      844.51    235.75 o
 -16   2  12     1136.82      985.46    172.25 o
 -14   2  12     8442.74     8195.99    240.21 o
 -12   2  12     2781.70     2956.34    130.43 o
 -10   2  12     1487.36     1594.15    103.70 o
  -8   2  12     4904.65     4979.14    139.61 o
  -6   2  12    18952.38    20746.00    314.51 o
  -4   2  12     1170.76     1312.54     71.55 o
  -2   2  12    25879.73    24419.42    406.39 o
   0   2  12     2340.96     2036.46     99.26 o
   2   2  12     9274.01    10404.64    185.30 o
   4   2  12     5185.58     5725.73    148.24 o
   6   2  12    16815.18    15373.04    259.24 o
   8   2  12    15424.76    15222.81    294.03 o
  10   2  12     5434.24     5038.48    162.79 o
  12   2  12    13324.64    13570.64    368.84 o
  14   2  12      991.53      851.74    159.99 o
  16   2  12       13.03        0.00    109.35 o
  18   2  12     2179.66     1909.75    238.28 o
  20   2  12       43.01      139.04    170.62 o
  22   2  12      856.54      223.07    431.05 o
 -23   3  12      222.32      194.11    385.78 o
 -21   3  12     1716.07     1855.34    529.04 o
 -19   3  12     1760.18     1552.50    264.17 o
 -17   3  12     5302.71     4789.33    376.65 o
 -15   3  12     1140.95     1245.40    151.52 o
 -13   3  12     1735.75     1954.24    150.22 o
 -11   3  12     1476.21     1405.37     98.68 o
  -9   3  12    21333.66    20781.71    320.02 o
  -7   3  12    19880.81    20065.57    303.04 o
  -5   3  12     1643.33     1509.21     81.26 o
  -3   3  12     1696.73     1417.82     72.83 o
  -1   3  12     6564.58     6589.55    153.08 o
   1   3  12     2469.59     2142.91    102.79 o
   3   3  12      125.13      209.13     39.18 o
   5   3  12     3517.78     3709.80    119.02 o
   7   3  12    22735.31    22441.93    349.65 o
   9   3  12     3619.95     3350.01    142.20 o
  11   3  12     1268.50     1541.16    136.23 o
  13   3  12       11.55        0.00     86.92 o
  15   3  12      537.09      165.95    128.80 o
  17   3  12      344.15      154.53    139.32 o
  19   3  12      102.31       24.25    169.67 o
  21   3  12     2154.21     2643.17    457.22 o
 -22   4  12      914.80      406.17    660.64 o
 -20   4  12      382.16      326.19    176.11 o
 -18   4  12     4383.69     5041.09    379.89 o
 -16   4  12    10306.65     9652.45    328.63 o
 -14   4  12        7.48       71.46     76.17 o
 -12   4  12      120.26       74.71     68.39 o
 -10   4  12     8271.39     7649.34    197.11 o
  -8   4  12    10030.31    10058.29    262.99 o
  -6   4  12     4968.62     4497.83    158.56 o
  -4   4  12    12360.39    12978.52    227.75 o
  -2   4  12    12983.91    13213.09    226.29 o
   0   4  12    11379.61    12549.77    211.44 o
   2   4  12     6750.08     7098.72    172.80 o
   4   4  12      136.37      166.99     42.08 o
   6   4  12     5005.72     5092.68    158.89 o
   8   4  12      241.46      208.26     73.52 o
  10   4  12       20.56       54.24     74.75 o
  12   4  12     6752.06     6438.07    269.72 o
  14   4  12      323.23      220.28    148.63 o
  16   4  12      779.88      398.26    180.17 o
  18   4  12     1036.89     1083.55    370.15 o
  20   4  12      836.16      363.76    381.29 o
 -21   5  12        6.08       97.33    282.63 o
 -19   5  12        2.97       23.04    163.75 o
 -17   5  12       45.46       64.74     88.37 o
 -15   5  12      598.56      372.82    123.03 o
 -13   5  12      862.55      857.57    131.98 o
 -11   5  12     3355.43     3269.85    187.25 o
  -9   5  12      694.68      436.37     93.11 o
  -7   5  12     1359.79     1788.31    108.29 o
  -5   5  12    14598.70    14496.90    278.45 o
  -3   5  12     3952.39     3933.34    132.98 o
  -1   5  12     5184.26     4930.76    144.57 o
   1   5  12    24540.37    23991.20    396.45 o
   3   5  12      902.51     1066.12     81.06 o
   5   5  12      351.82      344.43     62.22 o
   7   5  12     6354.10     5687.80    237.97 o
   9   5  12      474.24      509.79    113.15 o
  11   5  12     1732.41     1569.82    244.78 o
  13   5  12    18137.54    17634.29    806.51 o
  15   5  12     3877.65     3111.03    338.72 o
  17   5  12      428.05      235.22    181.89 o
  19   5  12      360.20      354.79    380.89 o
 -20   6  12        2.63      594.17    398.83 o
 -18   6  12      102.86      296.75    146.56 o
 -16   6  12      556.79      481.59    163.04 o
 -14   6  12     1394.53     1349.36    167.30 o
 -12   6  12     3634.64     4049.83    327.17 o
 -10   6  12     3577.68     3588.07    323.04 o
  -8   6  12      838.05      890.70    101.90 o
  -6   6  12     4210.35     3938.97    184.40 o
  -4   6  12      608.25      581.58     78.96 o
  -2   6  12     5291.50     5020.77    231.41 o
   0   6  12     3725.68     3163.24    138.04 o
   2   6  12      402.19      274.38     61.90 o
   4   6  12     4078.39     4274.83    173.14 o
   6   6  12      802.50      925.06    109.25 o
   8   6  12     2174.83     2140.19    213.37 o
  10   6  12     8967.67     9659.05    515.41 o
  12   6  12     3573.90     3854.71    243.58 o
  14   6  12     2380.21     2235.73    242.50 o
  16   6  12     1668.47     1484.86    285.62 o
  18   6  12       47.09       35.89    318.08 o
 -19   7  12        0.10        0.00    187.30 o
 -17   7  12      120.66       66.14    147.24 o
 -15   7  12       88.61       71.38    114.55 o
 -13   7  12      194.02      117.60    124.04 o
 -11   7  12     3287.35     3303.46    231.92 o
  -9   7  12     1599.99     1793.59    226.26 o
  -7   7  12      123.09       13.60     58.31 o
  -5   7  12     5301.79     5307.83    279.71 o
  -3   7  12      361.12      296.26     75.79 o
  -1   7  12      392.41      586.65    112.26 o
   1   7  12     2662.09     2460.33    156.11 o
   3   7  12     1499.00     1504.55    121.06 o
   5   7  12     1594.88     1740.47    147.99 o
   7   7  12      814.32      502.48    110.85 o
   9   7  12      368.60       88.86     87.89 o
  11   7  12      639.32      416.47    124.32 o
  13   7  12       59.92       67.74    102.16 o
  15   7  12      314.17      528.79    173.56 o
  17   7  12      247.31      621.08    388.63 o
 -16   8  12      185.66        0.60    170.02 o
 -14   8  12        5.07        0.00    114.32 o
 -12   8  12        9.86        0.00    103.40 o
 -10   8  12       31.65      127.47    106.58 o
  -8   8  12     1031.22     1044.37    144.81 o
  -6   8  12       25.01        0.00     65.08 o
  -4   8  12      130.04       36.54     75.32 o
  -2   8  12      611.02      423.12     96.85 o
   0   8  12       11.72       50.04     65.60 o
   2   8  12     3098.74     2940.11    222.40 o
   4   8  12     7010.04     7320.86    304.72 o
   6   8  12     1163.29     1335.18    177.52 o
   8   8  12     2848.90     2885.41    281.44 o
  10   8  12     3621.44     4129.32    277.49 o
  12   8  12     2137.11     2387.30    232.41 o
  14   8  12      338.00      268.33    167.67 o
 -13   9  12      356.32      354.99    222.25 o
 -11   9  12      498.42      467.97    154.91 o
  -9   9  12      237.19      128.47    121.63 o
  -7   9  12      107.40        5.31     93.48 o
  -5   9  12      577.45      530.05    176.63 o
  -3   9  12      443.09      466.39    110.79 o
  -1   9  12     1847.72     1921.66    180.80 o
   1   9  12      757.46      416.97    299.37 o
   3   9  12     4225.50     4440.49    255.71 o
   5   9  12     2608.14     3291.49    319.37 o
   7   9  12     1935.84     1553.31    188.68 o
   9   9  12     3969.34     4489.97    300.42 o
  11   9  12     2073.41     2873.28    407.14 o
  13   9  12        9.66      177.44    203.94 o
 -10  10  12      118.89      153.74    202.68 o
  -8  10  12      222.25       65.25    215.73 o
  -6  10  12       11.30        0.00    118.31 o
  -4  10  12      240.67      103.11    103.18 o
  -2  10  12       38.03       65.88    104.28 o
   0  10  12      681.87      384.39    143.53 o
   2  10  12      156.81       60.43    116.99 o
   4  10  12      320.44      430.62    216.87 o
   6  10  12       22.75        0.00    197.38 o
   8  10  12      906.72      673.82    272.34 o
  -3  11  12       42.02      273.30    228.78 o
  -1  11  12        1.27       15.02    154.56 o
   1  11  12      160.09       11.99    172.78 o
   3  11  12      604.09      451.84    309.93 o
 -23   1  13     1305.86      860.87    467.34 o
 -21   1  13      313.55      271.54    165.41 o
 -19   1  13        0.78       43.92    131.90 o
 -17   1  13       28.57       12.00    109.08 o
 -15   1  13    15157.44    15337.22    382.05 o
 -13   1  13     2102.05     1990.04    130.46 o
 -11   1  13     7236.28     6858.09    157.57 o
  -9   1  13    40027.54    39295.95    475.99 o
  -7   1  13    26453.26    27800.73    356.91 o
  -5   1  13     8109.34     7352.11    148.73 o
  -3   1  13    19398.70    17784.35    288.40 o
  -1   1  13     6065.01     6540.96    153.95 o
   1   1  13      295.57      246.95     40.82 o
   3   1  13    42255.56    41130.03    568.60 o
   5   1  13     7247.75     7420.34    176.36 o
   7   1  13      962.13      984.64    109.13 o
   9   1  13     5184.01     5476.98    148.03 o
  11   1  13       14.55        1.61     53.55 o
  13   1  13     3083.11     2863.61    175.77 o
  15   1  13     2248.04     1754.99    202.80 o
  17   1  13     6038.26     6805.60    423.94 o
  19   1  13     1124.11     1031.81    261.26 o
  21   1  13      377.89      219.80    371.91 o
 -24   2  13      143.86      900.02    460.82 o
 -22   2  13      122.77        0.00    202.01 o
 -20   2  13        6.08       46.97    147.96 o
 -18   2  13      469.05      547.84    201.01 o
 -16   2  13       98.95      186.83    113.45 o
 -14   2  13      316.71      261.18     75.25 o
 -12   2  13     1237.58     1243.34    100.92 o
 -10   2  13    19168.41    19923.74    333.67 o
  -8   2  13    18827.09    18315.80    271.91 o
  -6   2  13    19184.95    18383.02    263.89 o
  -4   2  13    95794.66    97308.72   1046.79 o
  -2   2  13    41651.14    40361.45    558.23 o
   0   2  13     2158.26     1850.44     93.24 o
   2   2  13    51107.74    53004.08    651.11 o
   4   2  13    31278.01    28981.22    405.64 o
   6   2  13     6756.31     6487.47    184.46 o
   8   2  13     4652.71     4813.80    133.10 o
  10   2  13      913.89      732.56     75.60 o
  12   2  13       72.59      105.99     81.43 o
  14   2  13      101.08      131.98    107.84 o
  16   2  13       36.85       75.20    126.50 o
  18   2  13       84.21        0.00    136.50 o
  20   2  13       55.83        0.00    156.41 o
  22   2  13       75.48        0.00    307.89 o
 -23   3  13     1869.56     1046.82    472.23 o
 -21   3  13        7.19       21.28    171.05 o
 -19   3  13      342.87      191.91    161.38 o
 -17   3  13      978.73      852.34    182.49 o
 -15   3  13      225.77      213.73     85.57 o
 -13   3  13       60.42       63.08     85.88 o
 -11   3  13     1663.78     2157.40    107.10 o
  -9   3  13       97.82       46.58     33.36 o
  -7   3  13     1580.50     1807.94     90.46 o
  -5   3  13    19677.82    20635.61    288.41 o
  -3   3  13     1706.15     1713.13     71.75 o
  -1   3  13       37.37      183.80     40.79 o
   1   3  13     1850.63     1556.74     84.69 o
   3   3  13     9294.59     9512.65    175.30 o
   5   3  13    32088.43    34517.59    478.94 o
   7   3  13     2377.97     2518.37    109.64 o
   9   3  13      223.74      199.15     58.08 o
  11   3  13     3439.49     3723.68    201.80 o
  13   3  13     2712.08     2882.94    240.65 o
  15   3  13      647.31      670.01    170.58 o
  17   3  13     1181.05     1462.41    256.25 o
  19   3  13     1805.72     1146.87    256.98 o
  21   3  13      297.97      361.31    393.94 o
 -22   4  13      661.58      868.15    339.18 o
 -20   4  13      416.80      600.29    201.39 o
 -18   4  13     3508.85     4433.32    346.22 o
 -16   4  13      432.98      439.74    116.65 o
 -14   4  13      735.37      658.04    161.55 o
 -12   4  13     3210.51     3082.23    180.65 o
 -10   4  13      138.53        0.00     47.13 o
  -8   4  13       12.48        0.00     36.87 o
  -6   4  13       37.31       84.66     36.78 o
  -4   4  13    31165.40    31878.08    480.81 o
  -2   4  13     5930.42     5855.13    144.81 o
   0   4  13      507.22      737.59     78.68 o
   2   4  13    12395.62    12465.98    240.19 o
   4   4  13    12795.63    12621.80    242.93 o
   6   4  13     4229.17     4130.33    137.59 o
   8   4  13       22.85        0.00     69.78 o
  10   4  13      642.15      602.33    103.90 o
  12   4  13     4791.08     4468.53    246.75 o
  14   4  13      352.80      418.78    167.37 o
  16   4  13     4068.30     3789.65    373.15 o
  18   4  13     3175.10     3127.99    363.92 o
  20   4  13      412.57      414.73    400.05 o
 -21   5  13     1414.47     1018.28    483.65 o
 -19   5  13       49.50      327.29    296.95 o
 -17   5  13      271.46      190.90    115.89 o
 -15   5  13      109.05       63.91     88.88 o
 -13   5  13     1047.73     1213.07    248.70 o
 -11   5  13     3457.18     2953.31    250.80 o
  -9   5  13     1331.43     1492.18    126.27 o
  -7   5  13     3996.66     4535.92    195.65 o
  -5   5  13    14714.33    14637.86    285.27 o
  -3   5  13     5869.74     5660.49    167.30 o
  -1   5  13     7940.94     8216.09    184.39 o
   1   5  13     5326.93     5254.85    148.54 o
   3   5  13     4074.54     3915.86    142.20 o
   5   5  13    11918.08    12129.23    271.10 o
   7   5  13     2607.89     2691.49    204.68 o
   9   5  13      899.02      901.30    124.29 o
  11   5  13      185.64      105.49     82.80 o
  13   5  13     1326.19     1462.28    161.97 o
  15   5  13     2980.76     3081.33    350.67 o
  17   5  13       50.61        0.00    175.50 o
  19   5  13        2.23        0.00    308.30 o
 -20   6  13      709.12      857.61    425.74 o
 -18   6  13     1375.94     1221.16    287.77 o
 -16   6  13     1174.79     1352.22    178.36 o
 -14   6  13       30.94       24.78     88.89 o
 -12   6  13     2286.24     2605.11    265.93 o
 -10   6  13      181.93      235.80     92.09 o
  -8   6  13       48.74       99.38     60.95 o
  -6   6  13    11346.97    10719.99    271.10 o
  -4   6  13       31.73       43.37     51.42 o
  -2   6  13      103.72      121.03     46.91 o
   0   6  13    10958.84    10798.62    252.16 o
   2   6  13       12.06        9.13     45.18 o
   4   6  13      384.29      242.32     66.20 o
   6   6  13      809.54      820.83    142.19 o
   8   6  13       87.47      268.66     87.38 o
  10   6  13      291.85      249.16     97.56 o
  12   6  13      988.44     1272.81    168.96 o
  14   6  13      755.42     1031.33    226.17 o
  16   6  13      407.27      527.21    205.29 o
  18   6  13     2241.93     2266.97    638.62 o
 -19   7  13     1202.04     1577.39    328.53 o
 -17   7  13     1205.83     1461.65    236.93 o
 -15   7  13     1352.12     1376.18    188.99 o
 -13   7  13     1439.86     1536.70    187.62 o
 -11   7  13       20.47       20.34     85.86 o
  -9   7  13      405.82      290.13    114.41 o
  -7   7  13      150.04      148.54     68.66 o
  -5   7  13      150.52       96.42     65.35 o
  -3   7  13     2807.83     2494.35    176.51 o
  -1   7  13     2103.02     2456.27    223.89 o
   1   7  13      663.05      795.86     91.07 o
   3   7  13     5225.83     5260.33    224.34 o
   5   7  13      773.99      589.86    100.68 o
   7   7  13       16.93       17.22     76.80 o
   9   7  13      667.19      700.62    132.67 o
  11   7  13     7397.79     7104.15    363.71 o
  13   7  13     2111.00     1988.61    204.44 o
  15   7  13     2341.19     2274.77    284.57 o
  17   7  13      781.76     1199.75    498.74 o
 -16   8  13       27.05        0.00    180.51 o
 -14   8  13      183.00      335.51    166.58 o
 -12   8  13      161.79      211.56    116.00 o
 -10   8  13      122.91        0.00     99.61 o
  -8   8  13     1863.58     2205.56    265.46 o
  -6   8  13     1843.63     1799.36    224.79 o
  -4   8  13        0.48       11.69     75.83 o
  -2   8  13      377.39      139.61     85.48 o
   0   8  13     1254.73      976.59    130.79 o
   2   8  13       56.06       87.82     79.89 o
   4   8  13      252.01      196.03     85.54 o
   6   8  13       13.86       67.67     99.42 o
   8   8  13      845.97      752.34    141.39 o
  10   8  13      718.60      335.24    148.56 o
  12   8  13      241.83      229.61    131.23 o
  14   8  13     1158.06     1252.62    227.84 o
 -13   9  13      125.43      533.97    222.31 o
 -11   9  13      102.02        0.00    156.01 o
  -9   9  13      167.55      132.77    132.35 o
  -7   9  13        5.50        0.96    103.10 o
  -5   9  13      294.34      259.28    102.57 o
  -3   9  13      462.41      267.81    128.32 o
  -1   9  13       43.03      228.41    100.57 o
   1   9  13       87.23        0.00     93.09 o
   3   9  13      391.49      366.98    107.69 o
   5   9  13        3.47       60.96    102.02 o
   7   9  13      391.25      308.53    125.18 o
   9   9  13      294.17      448.53    143.88 o
  11   9  13       59.93        0.00    187.70 o
 -10  10  13       38.02        0.00    238.16 o
  -8  10  13      142.52      170.87    237.75 o
  -6  10  13       62.07       97.35    150.12 o
  -4  10  13       70.68       29.64    114.89 o
  -2  10  13      216.63      423.00    134.16 o
   0  10  13      166.54        0.00    106.60 o
   2  10  13      190.65      128.11    158.28 o
   4  10  13       18.21        0.00    184.33 o
   6  10  13       38.64      382.93    283.42 o
   8  10  13      124.38      282.42    225.31 o
  -3  11  13        0.29       28.47    172.15 o
  -1  11  13       91.56       53.02    162.88 o
   1  11  13        0.49      287.08    203.44 o
 -22   0  14      886.75      329.91    402.91 o
 -20   0  14      115.03       99.10    359.27 o
 -18   0  14       16.30       14.19    163.25 o
 -16   0  14      398.27      590.79    151.82 o
 -14   0  14      675.61      739.72    117.44 o
 -12   0  14      819.27      796.22    144.65 o
 -10   0  14     1548.09     1494.16    117.88 o
  -8   0  14      144.19       53.30     46.48 o
  -6   0  14     7547.21     8290.80    262.48 o
  -4   0  14     4512.00     3768.28    192.22 o
  -2   0  14    64234.90    64548.70    967.98 o
   0   0  14    39632.80    38326.42    803.76 o
   2   0  14    56315.09    57208.63    998.28 o
   4   0  14    59628.42    62926.13   1091.70 o
   6   0  14     6072.61     5391.15    238.44 o
   8   0  14     7380.62     6291.85    229.97 o
  10   0  14    29231.35    29755.32    635.71 o
  12   0  14    46586.48    46009.96   1096.41 o
  14   0  14     2842.48     2630.05    259.58 o
  16   0  14       64.84      248.43    145.01 o
  18   0  14        9.80        1.22    283.42 o
  20   0  14     3746.19     4805.12    786.24 o
 -23   1  14      164.63        0.00    353.16 o
 -21   1  14      618.34      556.82    197.84 o
 -19   1  14      719.92     1064.21    199.03 o
 -17   1  14      470.97      385.45    116.39 o
 -15   1  14        3.25        9.82     72.49 o
 -13   1  14      252.07      251.55     59.35 o
 -11   1  14      451.55      240.92     82.51 o
  -9   1  14      645.88      787.13     62.52 o
  -7   1  14     8450.79     9180.00    172.48 o
  -5   1  14    27842.70    28453.79    359.35 o
  -3   1  14    75359.20    72311.38    761.23 o
  -1   1  14    18359.20    17917.35    257.84 o
   1   1  14    23951.64    26568.97    371.23 o
   3   1  14    24888.83    23149.33    341.07 o
   5   1  14      111.83      115.74     35.50 o
   7   1  14     1730.63     1737.31     88.66 o
   9   1  14    13028.63    12876.91    243.39 o
  11   1  14      560.17      515.93    111.80 o
  13   1  14     5441.71     5255.27    228.30 o
  15   1  14     4929.88     5368.69    376.13 o
  17   1  14      806.73      549.70    221.85 o
  19   1  14      364.83      328.86    168.03 o
  21   1  14        1.68       88.49    331.95 o
 -24   2  14      618.45      644.73    451.84 o
 -22   2  14      110.34      139.43    263.17 o
 -20   2  14       49.42        0.00    208.49 o
 -18   2  14     1975.90     2147.94    282.12 o
 -16   2  14     2806.22     2616.84    269.11 o
 -14   2  14       12.28       28.40     63.17 o
 -12   2  14     4327.09     4138.78    169.77 o
 -10   2  14     2001.60     2002.31    111.87 o
  -8   2  14     5006.10     5252.80    134.45 o
  -6   2  14     5009.68     5093.03    125.72 o
  -4   2  14      112.12      304.10     38.89 o
  -2   2  14     7421.81     9627.64    182.82 o
   0   2  14    12518.58    12861.83    230.67 o
   2   2  14     6383.21     6121.63    129.78 o
   4   2  14      386.43      325.96     46.59 o
   6   2  14      684.76      772.26     73.09 o
   8   2  14    15325.19    15864.62    266.42 o
  10   2  14     2956.03     2907.03    128.62 o
  12   2  14      287.73      201.58    110.15 o
  14   2  14        1.74        0.00    106.73 o
  16   2  14      320.58      259.43    143.12 o
  18   2  14     1394.96     1489.17    231.41 o
  20   2  14      272.71        0.00    190.03 o
  22   2  14      320.69      469.38    429.82 o
 -23   3  14       77.32        0.00    336.84 o
 -21   3  14       98.97      107.98    182.77 o
 -19   3  14      468.38      299.23    170.30 o
 -17   3  14     2950.38     2987.19    438.97 o
 -15   3  14       24.62        0.00     76.13 o
 -13   3  14     7363.08     7673.25    273.42 o
 -11   3  14      355.28      292.65     58.32 o
  -9   3  14      574.91      636.68     60.48 o
  -7   3  14     1137.29     1029.32     96.68 o
  -5   3  14     3588.67     3404.28    106.73 o
  -3   3  14    34441.08    34270.93    482.68 o
  -1   3  14       14.90        9.88     29.85 o
   1   3  14    17719.39    17435.23    291.73 o
   3   3  14    45325.07    43335.76    573.11 o
   5   3  14    13721.23    13865.14    253.85 o
   7   3  14    15299.31    15648.98    324.24 o
   9   3  14    42144.78    42543.51    774.21 o
  11   3  14       52.17       55.79     75.68 o
  13   3  14     1136.08     1051.70    200.66 o
  15   3  14     6193.49     5976.21    780.13 o
  17   3  14       11.00       14.80    165.64 o
  19   3  14       51.80       87.87    204.68 o
  21   3  14       22.47        0.00    325.43 o
 -22   4  14       23.32      463.39    314.27 o
 -20   4  14      212.06      101.99    183.13 o
 -18   4  14      330.25      251.96    159.04 o
 -16   4  14      757.10      804.96    150.64 o
 -14   4  14     3762.80     4162.57    222.64 o
 -12   4  14     1879.43     1822.88    149.30 o
 -10   4  14     1804.42     1192.49    146.94 o
  -8   4  14      955.63     1014.85     78.93 o
  -6   4  14    11809.46    12339.06    219.18 o
  -4   4  14     6227.73     6639.73    176.55 o
  -2   4  14      819.29      877.49     70.52 o
   0   4  14     3522.86     3430.00    121.20 o
   2   4  14       68.34      101.92     41.64 o
   4   4  14    17181.95    16765.13    297.55 o
   6   4  14    16288.96    15767.71    287.18 o
   8   4  14    11535.10    11172.96    327.40 o
  10   4  14     1404.22     1168.47    168.45 o
  12   4  14     7778.82     7919.55    297.30 o
  14   4  14     4942.86     4534.91    378.28 o
  16   4  14     1080.43      960.44    229.58 o
  18   4  14      182.11      176.98    194.71 o
  20   4  14       18.22        0.00    316.05 o
 -21   5  14       29.06      287.50    391.90 o
 -19   5  14     2496.00     2790.19    396.78 o
 -17   5  14     5651.46     5490.36    309.04 o
 -15   5  14     2962.48     2739.36    218.52 o
 -13   5  14    15244.36    15027.28    550.59 o
 -11   5  14     2557.23     2389.24    186.04 o
  -9   5  14      460.52      462.64     74.50 o
  -7   5  14     9851.35    10228.31    255.87 o
  -5   5  14     1740.41     2024.85    114.39 o
  -3   5  14      277.91      155.53     52.57 o
  -1   5  14     4681.34     4604.62    146.75 o
   1   5  14      127.00      100.98     41.31 o
   3   5  14     4452.26     4607.90    156.38 o
   5   5  14     5332.23     5024.12    200.12 o
   7   5  14      370.68      508.05     98.68 o
   9   5  14     5745.61     5534.27    256.37 o
  11   5  14     4882.18     4885.66    254.10 o
  13   5  14        0.00        0.40     90.38 o
  15   5  14       51.09       67.96    147.60 o
  17   5  14     1510.89     1128.32    264.31 o
  19   5  14       61.82        0.00    275.67 o
 -20   6  14      613.39      698.97    423.71 o
 -18   6  14     1326.14     1683.87    345.20 o
 -16   6  14     4288.72     3567.16    264.75 o
 -14   6  14     2784.50     3013.87    233.83 o
 -12   6  14     1535.45     1352.95    157.24 o
 -10   6  14     2047.57     2957.56    212.90 o
  -8   6  14     5166.10     4870.95    222.67 o
  -6   6  14      311.47       79.88     59.05 o
  -4   6  14       46.42      147.94     65.82 o
  -2   6  14      280.92       94.51     48.35 o
   0   6  14      731.45      711.84     87.94 o
   2   6  14      194.09      443.60     82.07 o
   4   6  14     2711.51     2506.32    145.85 o
   6   6  14       90.86      123.12     69.09 o
   8   6  14     2249.89     2116.26    182.60 o
  10   6  14     2277.74     2539.90    340.12 o
  12   6  14       80.91      227.19    100.78 o
  14   6  14       11.61        0.00    100.39 o
  16   6  14      817.57      530.14    352.34 o
  18   6  14      198.33       39.15    320.12 o
 -19   7  14      626.22      391.64    249.35 o
 -17   7  14      207.23      438.01    173.02 o
 -15   7  14      303.11      439.83    140.97 o
 -13   7  14       98.13      134.80    114.41 o
 -11   7  14       49.00      124.42     91.55 o
  -9   7  14     4017.30     4530.02    312.15 o
  -7   7  14      875.23      931.90    104.16 o
  -5   7  14       50.05      101.68     63.65 o
  -3   7  14      773.21      891.56     97.26 o
  -1   7  14       37.93       90.66     60.03 o
   1   7  14     4875.26     4945.30    201.46 o
   3   7  14       31.37       16.51     58.14 o
   5   7  14      459.12      509.96    100.02 o
   7   7  14       25.33        0.00     82.10 o
   9   7  14      146.43       70.14     98.64 o
  11   7  14     3248.65     3166.16    240.98 o
  13   7  14      182.95      354.92    124.90 o
  15   7  14       43.14       77.57    196.45 o
  17   7  14     1157.80     1532.11    528.92 o
 -16   8  14      326.81       80.90    204.00 o
 -14   8  14     2739.55     2410.68    267.93 o
 -12   8  14      885.95     1196.02    182.68 o
 -10   8  14     2639.53     2574.98    230.38 o
  -8   8  14     2388.11     2059.00    175.32 o
  -6   8  14       27.43       59.47     80.28 o
  -4   8  14      421.02      435.46    101.75 o
  -2   8  14     2720.77     2901.30    209.47 o
   0   8  14     2384.67     2864.72    307.86 o
   2   8  14     1302.18     1074.24    189.49 o
   4   8  14       36.29       69.78     81.07 o
   6   8  14       39.22        0.00     93.34 o
   8   8  14       25.25        4.59    100.40 o
  10   8  14        2.32       17.37    106.09 o
  12   8  14       12.24      148.16    130.23 o
  14   8  14      190.72      365.94    221.48 o
 -13   9  14      508.44      256.53    208.27 o
 -11   9  14      966.15      901.78    373.36 o
  -9   9  14     2873.62     2844.91    351.01 o
  -7   9  14     1194.47     1423.74    189.13 o
  -5   9  14     1874.87     1903.05    207.08 o
  -3   9  14     1675.25     1680.82    178.23 o
  -1   9  14      291.06      247.26    108.65 o
   1   9  14      106.36      153.04     96.82 o
   3   9  14      489.46      676.14    159.67 o
   5   9  14     1662.25     1755.56    216.04 o
   7   9  14      314.07      289.62    123.74 o
   9   9  14      148.35      337.12    168.22 o
  11   9  14      322.99      378.33    220.05 o
 -10  10  14       43.12       79.11    232.04 o
  -8  10  14       84.25        0.00    156.60 o
  -6  10  14      435.52      362.57    183.63 o
  -4  10  14      913.50      645.15    166.58 o
  -2  10  14       96.75      192.65    113.07 o
   0  10  14       37.49        0.00    102.04 o
   2  10  14      281.84      348.06    148.97 o
   4  10  14      473.83      106.44    216.54 o
   6  10  14       51.92      348.67    267.52 o
   8  10  14      332.49       20.74    198.77 o
 -21   1  15     5582.02     5934.05    754.28 o
 -19   1  15        7.00       77.42    137.02 o
 -17   1  15      973.72      672.05    138.55 o
 -15   1  15     2029.94     1864.83    172.16 o
 -13   1  15        3.30       12.52     49.43 o
 -11   1  15        0.65       12.29     38.09 o
  -9   1  15      173.96      129.97     38.07 o
  -7   1  15     8413.38     8324.06    171.09 o
  -5   1  15      166.06      225.38     36.47 o
  -3   1  15     3076.06     2818.48     90.36 o
  -1   1  15    12183.88    11961.36    189.32 o
   1   1  15     1675.71     1705.62     76.52 o
   3   1  15     6490.01     7787.55    157.82 o
   5   1  15      986.50     1150.97     71.41 o
   7   1  15     8064.04     7890.84    171.12 o
   9   1  15    11717.60    11802.67    253.86 o
  11   1  15     3548.86     3740.87    165.21 o
  13   1  15    17641.03    17583.94    592.51 o
  15   1  15     9583.29     9629.06    408.56 o
  17   1  15     2524.72     2397.18    274.12 o
  19   1  15     8938.07     9133.25    531.19 o
  21   1  15      657.59     1176.91    461.22 o
 -22   2  15     2799.42     2011.81    339.24 o
 -20   2  15     3874.94     3983.10    334.49 o
 -18   2  15     1032.74     1109.17    201.24 o
 -16   2  15     3173.94     3173.44    270.74 o
 -14   2  15      599.29      437.48     95.66 o
 -12   2  15     1931.17     1968.38    103.68 o
 -10   2  15     2593.80     2543.44    146.12 o
  -8   2  15        6.74        6.83     32.36 o
  -6   2  15     1718.35     1829.98     84.25 o
  -4   2  15     1914.89     2189.71     83.87 o
  -2   2  15     4006.22     3607.09    120.44 o
   0   2  15     1895.82     1885.77     87.35 o
   2   2  15    32996.29    32827.29    399.85 o
   4   2  15    14384.98    14059.01    220.84 o
   6   2  15       13.45       20.36     33.95 o
   8   2  15    19531.93    18867.67    302.84 o
  10   2  15     2525.22     2880.96    131.47 o
  12   2  15     4506.27     5019.50    931.85 o
  14   2  15     4854.56     4792.98    303.35 o
  16   2  15     6116.20     5710.83    416.74 o
  18   2  15     4034.94     4765.54    404.61 o
  20   2  15     3952.76     4186.42    487.66 o
 -23   3  15       12.20      841.29    432.27 o
 -21   3  15        1.68       45.04    163.94 o
 -19   3  15     3277.92     4368.53    349.36 o
 -17   3  15     1149.46     1127.79    201.80 o
 -15   3  15       68.10        0.00     80.25 o
 -13   3  15     6751.86     6412.51    249.54 o
 -11   3  15     1953.57     2049.67    103.41 o
  -9   3  15     3970.61     3698.61    169.30 o
  -7   3  15    26443.12    24666.74    344.01 o
  -5   3  15     6297.56     6054.07    139.06 o
  -3   3  15     1540.26     1694.47    127.44 o
  -1   3  15     1450.79     1707.95     88.66 o
   1   3  15      216.22      364.14     47.92 o
   3   3  15    10293.53    10998.00    214.12 o
   5   3  15    12810.33    12930.80    232.46 o
   7   3  15     1392.30     1297.98    101.12 o
   9   3  15     3532.87     3562.93    192.89 o
  11   3  15     2019.71     1659.14    150.73 o
  13   3  15      577.91      409.34    217.92 o
  15   3  15      549.43      560.19    201.24 o
  17   3  15     1134.61     1185.63    240.46 o
  19   3  15       91.31       97.36    192.80 o
  21   3  15        1.34        0.00    336.03 o
 -22   4  15      370.11      916.74    469.38 o
 -20   4  15       20.00       61.05    191.83 o
 -18   4  15       29.54       65.06    158.74 o
 -16   4  15     1435.47     1368.24    156.93 o
 -14   4  15      167.83      160.14     88.21 o
 -12   4  15     7474.40     8190.65    276.95 o
 -10   4  15      204.26      137.38     72.61 o
  -8   4  15     1470.53     1246.71     89.44 o
  -6   4  15    25963.45    26815.96    450.89 o
  -4   4  15     4209.71     3875.97    135.91 o
  -2   4  15    13555.52    13226.85    243.38 o
   0   4  15     2360.73     2343.77    113.57 o
   2   4  15      303.95      311.35     50.27 o
   4   4  15    16118.71    16245.88    276.29 o
   6   4  15     1672.38     1762.67    104.12 o
   8   4  15     6779.83     5848.11    244.51 o
  10   4  15      137.83      102.86     80.79 o
  12   4  15      202.11       79.16    102.73 o
  14   4  15     6001.38     5958.55    428.04 o
  16   4  15     1122.41     1112.53    239.73 o
  18   4  15       17.42        0.00    172.14 o
  20   4  15     1199.68      762.59    406.17 o
 -21   5  15      875.48      672.06    448.58 o
 -19   5  15      359.43      469.23    215.71 o
 -17   5  15      167.67      247.68    123.62 o
 -15   5  15      461.19      230.02    114.03 o
 -13   5  15      367.28      344.16    104.53 o
 -11   5  15     3369.43     3831.36    229.18 o
  -9   5  15       13.38        0.00     45.42 o
  -7   5  15     4934.37     4150.72    184.40 o
  -5   5  15     4420.70     4980.22    158.70 o
  -3   5  15     4416.40     4398.95    149.85 o
  -1   5  15     1394.99     1499.75     94.97 o
   1   5  15      443.60      237.06     50.74 o
   3   5  15      184.02       78.54     53.42 o
   5   5  15     3863.91     4118.72    169.73 o
   7   5  15      491.22      349.64    139.01 o
   9   5  15     2630.86     2313.02    181.27 o
  11   5  15     2231.68     2942.01    218.29 o
  13   5  15     3256.55     2817.03    217.16 o
  15   5  15     3495.12     2867.29    344.89 o
  17   5  15      858.84     1102.96    319.78 o
  19   5  15        4.82        0.00    285.87 o
 -20   6  15      121.26      333.17    380.48 o
 -18   6  15     1312.02     1661.37    315.43 o
 -16   6  15      453.20      297.87    126.71 o
 -14   6  15     1821.22     1656.44    183.51 o
 -12   6  15     1901.09     2477.70    206.30 o
 -10   6  15      388.39      320.34     98.60 o
  -8   6  15       47.15       52.11     59.67 o
  -6   6  15     9146.40     8549.16    247.51 o
  -4   6  15     2790.20     2598.28    147.46 o
  -2   6  15     4409.85     4417.12    157.65 o
   0   6  15    10793.72    11384.33    278.07 o
   2   6  15       30.81       96.73     57.66 o
   4   6  15     7617.99     7315.58    229.02 o
   6   6  15     3572.72     3175.14    210.73 o
   8   6  15     2503.10     2157.23    225.55 o
  10   6  15     2232.83     2035.52    275.57 o
  12   6  15      174.61       55.96    109.69 o
  14   6  15       44.13        0.00     98.73 o
  16   6  15     1955.66     1901.17    548.08 o
  18   6  15        0.31        0.00    307.07 o
 -17   7  15      139.78        0.00    142.78 o
 -15   7  15      499.15      507.57    140.92 o
 -13   7  15     1851.22     2163.98    217.88 o
 -11   7  15     6423.60     6030.59    307.23 o
  -9   7  15    10256.93     9307.74    313.65 o
  -7   7  15     3585.66     4297.58    200.03 o
  -5   7  15     6034.67     6675.72    310.83 o
  -3   7  15    14898.70    15220.15    386.40 o
  -1   7  15     8497.01     8274.50    267.99 o
   1   7  15     1211.85      911.29    104.49 o
   3   7  15      374.50      241.05     70.93 o
   5   7  15     2644.60     2691.22    182.97 o
   7   7  15      865.34      742.48    126.20 o
   9   7  15        0.14        0.00     92.30 o
  11   7  15        8.22      154.92    105.72 o
  13   7  15        0.89        0.00    124.65 o
  15   7  15      807.38      894.33    259.42 o
 -16   8  15        0.40        3.80    196.59 o
 -14   8  15       60.69       24.73    360.90 o
 -12   8  15      983.16      930.06    186.47 o
 -10   8  15     3041.59     3739.90    371.63 o
  -8   8  15      160.10      121.98     88.66 o
  -6   8  15     3364.89     3705.41    216.86 o
  -4   8  15     6300.10     6043.33    282.67 o
  -2   8  15      147.86      129.85     80.43 o
   0   8  15     1258.55     1134.47    140.44 o
   2   8  15     3885.12     4046.00    262.27 o
   4   8  15       57.50       94.63     83.16 o
   6   8  15      816.69      758.57    143.08 o
   8   8  15     1631.12     1735.49    195.48 o
  10   8  15       31.98      275.54    122.05 o
  12   8  15       66.42       27.28    145.24 o
  14   8  15       25.60       34.96    200.60 o
 -13   9  15      183.74      471.40    214.78 o
 -11   9  15      387.22      503.18    190.37 o
  -9   9  15      589.35      548.25    251.70 o
  -7   9  15      811.56      975.20    317.54 o
  -5   9  15        0.60        0.00     83.63 o
  -3   9  15       88.03       43.82     92.21 o
  -1   9  15     1584.85     1384.55    165.50 o
   1   9  15      677.41      706.95    135.67 o
   3   9  15       23.73      174.20    116.32 o
   5   9  15       12.44        7.29    122.07 o
   7   9  15       13.53        0.00    116.94 o
   9   9  15        2.33       73.45    146.87 o
  11   9  15       35.71      372.83    220.82 o
 -10  10  15     1088.88      936.72    369.06 o
  -8  10  15      987.46     1267.04    368.65 o
  -6  10  15      465.35      322.82    186.36 o
  -4  10  15     1714.38     1622.33    238.71 o
  -2  10  15     1430.39     1782.99    218.27 o
   0  10  15      661.71      617.39    176.33 o
   2  10  15     2328.40     1848.69    249.28 o
   4  10  15      163.86        0.00    201.86 o
   6  10  15      329.85      208.39    260.99 o
 -22   0  16     5814.01     6448.15    905.73 o
 -20   0  16      244.35        0.00    175.82 o
 -18   0  16     1059.92      851.94    194.11 o
 -16   0  16    27675.53    29196.02    842.34 o
 -14   0  16    13289.19    11687.22    874.85 o
 -12   0  16    11642.97    10913.53    309.28 o
 -10   0  16    10297.01     9661.29    360.94 o
  -8   0  16    15811.23    14514.36    359.26 o
  -6   0  16    10125.45     9580.99    267.10 o
  -4   0  16     1052.26     1111.68     93.46 o
  -2   0  16     6912.34     7664.49    209.26 o
   0   0  16      881.62     1016.11    111.34 o
   2   0  16    34069.38    37429.15    633.14 o
   4   0  16      173.43      113.44     46.84 o
   6   0  16     3803.15     3774.80    161.32 o
   8   0  16     1196.24     1179.60    101.61 o
  10   0  16     9517.73     9694.48    360.52 o
  12   0  16    21526.07    21636.64    664.20 o
  14   0  16    12198.52    12993.26    512.83 o
  16   0  16      218.46       64.90    150.61 o
  18   0  16     2801.89     4026.63    677.77 o
  20   0  16     1230.70     1165.90    493.03 o
 -21   1  16      102.65      218.42    206.17 o
 -19   1  16     4610.95     4526.15    386.83 o
 -17   1  16     7405.58     8169.59    339.81 o
 -15   1  16      493.54      234.54     75.34 o
 -13   1  16     4336.19     4391.92    147.52 o
 -11   1  16    11752.69    11339.30    219.83 o
  -9   1  16     5744.90     5790.24    209.66 o
  -7   1  16      456.76      387.02     51.25 o
  -5   1  16     2063.71     1771.56     81.76 o
  -3   1  16     3844.34     3529.29    103.14 o
  -1   1  16        7.93       36.72     29.38 o
   1   1  16        2.61       61.45     28.00 o
   3   1  16       26.04       26.23     27.44 o
   5   1  16     1149.01     1160.92     68.76 o
   7   1  16      119.35       65.57     35.26 o
   9   1  16     1961.06     1997.39    101.95 o
  11   1  16     1109.93      666.78    106.32 o
  13   1  16      894.08      800.88    122.64 o
  15   1  16      249.51      284.20    139.47 o
  17   1  16      773.84      482.63    169.73 o
  19   1  16     1374.51     1567.06    283.75 o
 -22   2  16      476.99      421.93    318.51 o
 -20   2  16       52.08       53.25    158.24 o
 -18   2  16       41.93      169.08    139.53 o
 -16   2  16     2041.29     2257.50    233.05 o
 -14   2  16      997.79     1024.63    102.54 o
 -12   2  16     1822.10     1661.06    147.69 o
 -10   2  16      455.25      230.11     49.27 o
  -8   2  16     1925.34     2201.01     98.74 o
  -6   2  16      897.00     1058.53     69.30 o
  -4   2  16     1292.28     1455.58     71.97 o
  -2   2  16       27.99      108.22     34.91 o
   0   2  16      100.68      186.85     41.18 o
   2   2  16     9542.87     9222.09    186.27 o
   4   2  16    17361.29    17198.68    257.20 o
   6   2  16      385.46      519.60     52.93 o
   8   2  16     3771.78     4084.85    134.93 o
  10   2  16     3308.55     3558.32    146.16 o
  12   2  16       12.93        1.17    117.27 o
  14   2  16       27.52        0.00    131.10 o
  16   2  16        5.11      161.48    148.68 o
  18   2  16      656.26     1146.23    246.80 o
  20   2  16      129.22      190.35    251.39 o
 -23   3  16     2237.33     2586.27    656.56 o
 -21   3  16     1520.23     2321.68    493.94 o
 -19   3  16     3230.83     3887.11    328.28 o
 -17   3  16    10022.40    10127.72    446.72 o
 -15   3  16     5369.87     5929.25    258.20 o
 -13   3  16     4969.05     4861.42    225.34 o
 -11   3  16     2604.21     2439.56    130.82 o
  -9   3  16     2522.13     2781.68    137.25 o
  -7   3  16      616.26      711.05     63.90 o
  -5   3  16    14485.51    14042.79    231.48 o
  -3   3  16       73.86       91.05     37.27 o
  -1   3  16     1298.94     1164.01     76.61 o
   1   3  16       16.81       66.54     36.18 o
   3   3  16     3206.26     2909.45    113.78 o
   5   3  16     7830.64     7144.62    168.63 o
   7   3  16      120.17       92.07     44.50 o
   9   3  16     5132.62     4909.11    225.34 o
  11   3  16     2153.83     2233.55    168.55 o
  13   3  16      857.82      761.09    187.02 o
  15   3  16        0.23       82.60    149.67 o
  17   3  16      622.35      472.66    192.93 o
  19   3  16     3338.85     2672.67    432.67 o
 -22   4  16      198.01      475.50    419.63 o
 -20   4  16     3067.57     3397.85    480.11 o
 -18   4  16     1067.63     1061.72    244.73 o
 -16   4  16      850.84     1175.55    156.42 o
 -14   4  16     6288.96     6315.23    293.86 o
 -12   4  16     3446.53     3497.09    255.48 o
 -10   4  16      676.14      446.97     76.36 o
  -8   4  16    11457.00    11547.48    250.28 o
  -6   4  16     4377.10     4420.01    168.52 o
  -4   4  16     5452.44     5428.76    160.30 o
  -2   4  16    10061.60     9493.40    218.03 o
   0   4  16     3015.40     2531.50    112.16 o
   2   4  16       82.53      141.38     42.72 o
   4   4  16      241.48      171.72     48.55 o
   6   4  16      796.36      764.19     81.50 o
   8   4  16      444.31      473.02     93.17 o
  10   4  16     2730.14     3000.47    303.62 o
  12   4  16       46.76        0.00     78.09 o
  14   4  16      889.92      944.70    369.44 o
  16   4  16     3412.07     3900.13    389.72 o
  18   4  16      247.03       44.71    231.20 o
  20   4  16     1165.45     1010.12    439.61 o
 -21   5  16      161.74      370.28    408.62 o
 -19   5  16      200.27      192.89    379.25 o
 -17   5  16      379.02      311.60    158.90 o
 -15   5  16       20.66      123.06    108.28 o
 -13   5  16       50.87        0.00     91.18 o
 -11   5  16       12.07       81.79     84.36 o
  -9   5  16      346.45      269.99     70.83 o
  -7   5  16      290.18      130.67     62.36 o
  -5   5  16      432.90      367.00     60.53 o
  -3   5  16    22613.87    22025.04    357.26 o
  -1   5  16    26595.62    26354.75    400.81 o
   1   5  16     3356.38     3030.97    126.60 o
   3   5  16     5598.31     5179.48    171.15 o
   5   5  16     5235.61     5526.76    196.97 o
   7   5  16     6058.51     6153.45    409.78 o
   9   5  16    11983.35    12450.97    510.61 o
  11   5  16     2900.80     3009.99    243.46 o
  13   5  16      979.06      838.76    145.74 o
  15   5  16     1914.91     1836.49    289.33 o
  17   5  16     1842.73     1180.99    460.00 o
  19   5  16        5.64      366.61    361.31 o
 -20   6  16     1032.41      891.04    480.80 o
 -18   6  16      532.31      238.74    295.04 o
 -16   6  16      286.00       73.55    117.00 o
 -14   6  16      129.49       88.48    105.84 o
 -12   6  16       16.40        0.00     76.35 o
 -10   6  16      152.66       31.47     78.94 o
  -8   6  16     9798.75     9899.91    280.72 o
  -6   6  16     3370.68     3250.25    181.38 o
  -4   6  16     6627.57     6986.96    256.02 o
  -2   6  16     1550.89     1862.36    113.17 o
   0   6  16      945.50     1228.77    102.85 o
   2   6  16    18378.03    18868.94    445.48 o
   4   6  16     3868.93     3986.68    233.50 o
   6   6  16       17.49        0.00     63.88 o
   8   6  16     3763.67     4236.08    247.86 o
  10   6  16     2042.59     1942.74    184.34 o
  12   6  16     1958.23     1997.33    198.44 o
  14   6  16      296.44      248.91    121.66 o
  16   6  16      129.40        0.00    286.68 o
 -17   7  16      169.49      131.13    181.02 o
 -15   7  16      471.58      607.41    153.36 o
 -13   7  16      810.24      737.95    155.68 o
 -11   7  16      314.13      311.71    106.44 o
  -9   7  16     1085.84     1261.87    177.02 o
  -7   7  16      664.10      832.65    138.70 o
  -5   7  16        7.26       56.33     59.43 o
  -3   7  16       95.04      144.87     67.79 o
  -1   7  16      188.04      195.81     73.34 o
   1   7  16     6881.70     6767.65    237.25 o
   3   7  16     2851.93     2695.07    178.23 o
   5   7  16     1745.62     1733.45    297.56 o
   7   7  16      142.23      225.66     99.42 o
   9   7  16       43.51      124.71    102.45 o
  11   7  16      482.29      589.59    138.27 o
  13   7  16        5.70        0.00    119.43 o
  15   7  16      674.53      777.59    259.97 o
 -16   8  16       37.73      191.60    196.36 o
 -14   8  16       35.27       51.14    202.68 o
 -12   8  16       27.12       38.44    114.67 o
 -10   8  16      380.65      386.09    127.64 o
  -8   8  16     1295.11     1171.57    130.49 o
  -6   8  16      545.09      478.20    147.48 o
  -4   8  16     2941.24     2730.38    205.93 o
  -2   8  16      488.62      499.95    107.99 o
   0   8  16      905.84      836.35    143.38 o
   2   8  16     3922.54     4295.65    209.51 o
   4   8  16      704.55      592.36    118.76 o
   6   8  16     3607.67     3466.61    284.57 o
   8   8  16     1664.25     1757.55    234.22 o
  10   8  16     2563.67     2755.25    333.88 o
  12   8  16      657.09      182.72    150.14 o
  14   8  16      683.94      733.42    272.98 o
 -13   9  16      102.71        0.00    249.17 o
 -11   9  16       15.19        0.00    148.94 o
  -9   9  16       15.12      253.96    202.37 o
  -7   9  16        0.86       48.74    103.64 o
  -5   9  16     1204.97      923.93    144.96 o
  -3   9  16     1106.35     1000.94    165.46 o
  -1   9  16     2080.70     1869.26    187.82 o
   1   9  16     5214.99     5146.34    306.79 o
   3   9  16     2143.36     2475.03    287.02 o
   5   9  16     3179.35     3383.79    269.28 o
   7   9  16     3921.99     3784.99    430.28 o
   9   9  16     1176.08      787.67    253.49 o
  11   9  16      288.97      210.13    215.19 o
  -8  10  16       33.10        0.00    167.20 o
  -6  10  16      118.62        0.00    139.78 o
  -4  10  16       73.68        0.00    114.48 o
  -2  10  16       69.52      128.43    153.52 o
   0  10  16      180.14      226.61    146.11 o
   2  10  16      288.82       99.50    206.35 o
   4  10  16       35.89      171.68    230.41 o
   6  10  16      656.87      309.93    267.11 o
 -23   1  17        2.17        0.00    315.64 o
 -21   1  17      314.09      564.42    192.69 o
 -19   1  17       44.28       28.97    121.06 o
 -17   1  17     4401.81     4935.63    248.02 o
 -15   1  17       54.07       20.13     61.75 o
 -13   1  17     5341.63     5665.57    232.80 o
 -11   1  17    23323.59    24378.12    362.07 o
  -9   1  17    14491.66    14883.15    253.62 o
  -7   1  17     9686.73     9247.19    183.18 o
  -5   1  17    16742.04    15129.75    240.62 o
  -3   1  17    20356.09    20465.83    288.90 o
  -1   1  17    10906.75    10443.94    199.19 o
   1   1  17    16568.50    15638.66    238.83 o
   3   1  17     2661.54     2934.33    120.77 o
   5   1  17       27.27      126.82     35.66 o
   7   1  17      913.18     1050.72     71.30 o
   9   1  17      457.47      384.89     80.73 o
  11   1  17     7958.99     7379.18    290.91 o
  13   1  17     3219.28     3284.79    200.06 o
  15   1  17     4824.29     5486.02    327.49 o
  17   1  17      224.89        0.00    144.32 o
  19   1  17        2.74        0.00    219.85 o
 -22   2  17        0.53      114.63    259.69 o
 -20   2  17      507.68      745.99    239.69 o
 -18   2  17      663.47      951.56    226.68 o
 -16   2  17      935.71     1032.63    334.23 o
 -14   2  17     1479.87     1859.01    141.05 o
 -12   2  17    23959.11    23419.92    408.69 o
 -10   2  17    17185.07    16880.08    281.56 o
  -8   2  17     3795.07     3813.98    126.26 o
  -6   2  17    16404.71    16987.80    265.84 o
  -4   2  17     9673.68     8046.15    160.04 o
  -2   2  17     3353.43     2902.27    111.76 o
   0   2  17    36342.05    36360.59    477.24 o
   2   2  17     8750.36     8714.55    184.38 o
   4   2  17      289.67      401.32     52.83 o
   6   2  17     1879.83     1881.57     95.59 o
   8   2  17      824.10      828.97     78.23 o
  10   2  17       21.42       35.04     57.88 o
  12   2  17        1.80       74.72    130.52 o
  14   2  17     2220.78     2271.33    294.19 o
  16   2  17     1086.70     1240.25    243.08 o
  18   2  17     2062.06     1803.87    283.80 o
  20   2  17      247.44       79.40    311.36 o
 -21   3  17     1940.42     2049.10    571.74 o
 -19   3  17      350.86      213.87    174.43 o
 -17   3  17     2159.12     1920.35    381.30 o
 -15   3  17       14.40      110.69     89.22 o
 -13   3  17     2511.05     1968.40    151.63 o
 -11   3  17       90.60       66.23     47.60 o
  -9   3  17     1273.76     1176.71     83.83 o
  -7   3  17    11905.46    12273.54    242.74 o
  -5   3  17     8828.07     9679.98    207.30 o
  -3   3  17     3448.25     3721.46    174.35 o
  -1   3  17       17.77       31.03     33.69 o
   1   3  17       25.75       41.90     35.37 o
   3   3  17     4662.84     4369.10    172.80 o
   5   3  17      664.23      734.59     67.94 o
   7   3  17      212.52      192.80     49.16 o
   9   3  17     4533.46     4523.57    252.00 o
  11   3  17       17.54        0.00     74.62 o
  13   3  17       33.80      136.87    164.31 o
  15   3  17     3463.74     4017.33    667.34 o
  17   3  17     1269.45     1439.66    269.98 o
  19   3  17     1589.98     1408.66    364.20 o
 -22   4  17      172.54      571.74    442.06 o
 -20   4  17      945.33     1371.03    495.07 o
 -18   4  17        7.07        0.00    155.23 o
 -16   4  17      398.43      478.84    122.68 o
 -14   4  17        1.09        0.00     93.12 o
 -12   4  17     5302.55     5686.39    322.13 o
 -10   4  17      336.28      301.93    100.30 o
  -8   4  17     1323.31     1154.64     94.57 o
  -6   4  17     3030.59     3608.89    149.32 o
  -4   4  17     5944.47     5971.34    183.75 o
  -2   4  17      101.20       47.08     42.47 o
   0   4  17     2267.31     2122.52    125.34 o
   2   4  17     1891.77     2277.12    123.72 o
   4   4  17     4876.28     4899.29    196.41 o
   6   4  17     2323.56     2407.26    133.34 o
   8   4  17    11534.83    11416.27    446.94 o
  10   4  17    14594.07    14781.40    413.15 o
  12   4  17      471.93      213.19    102.54 o
  14   4  17     2356.16     2590.73    319.70 o
  16   4  17     6459.27     6608.74    483.19 o
  18   4  17      132.17      230.00    349.89 o
 -21   5  17        8.88      528.51    415.96 o
 -19   5  17      244.99      641.06    423.30 o
 -17   5  17      224.43      233.96    128.35 o
 -15   5  17      272.52      202.87    157.16 o
 -13   5  17      649.53      478.30    117.86 o
 -11   5  17     1632.20     1652.98    169.31 o
  -9   5  17     4364.90     4053.16    200.40 o
  -7   5  17     5014.88     5097.92    197.58 o
  -5   5  17     3967.81     4255.49    178.23 o
  -3   5  17    12529.16    13152.10    262.32 o
  -1   5  17    16566.24    16740.50    367.09 o
   1   5  17      231.48      201.15     53.68 o
   3   5  17      121.00       73.88     51.34 o
   5   5  17       17.83       48.63     55.53 o
   7   5  17      234.01      163.43     76.67 o
   9   5  17     2834.24     2581.89    196.23 o
  11   5  17      704.67      582.68    135.16 o
  13   5  17     2382.30     2684.47    365.81 o
  15   5  17        7.96      103.01    175.44 o
  17   5  17      200.71        0.00    327.06 o
 -18   6  17      504.65      316.34    561.13 o
 -16   6  17      267.41      287.75    139.77 o
 -14   6  17      549.81      454.35    132.67 o
 -12   6  17      354.42      256.51    110.56 o
 -10   6  17       44.16       27.86     65.92 o
  -8   6  17     4834.32     5054.83    308.54 o
  -6   6  17    10087.26     9796.61    303.38 o
  -4   6  17     1071.41      995.79    120.29 o
  -2   6  17     6937.81     7764.13    226.68 o
   0   6  17      126.09       46.12     56.94 o
   2   6  17     6236.86     5949.32    230.74 o
   4   6  17     6288.69     6427.87    222.85 o
   6   6  17       40.91        0.00     61.87 o
   8   6  17     3553.27     3206.55    296.47 o
  10   6  17     9108.91     8844.54    475.52 o
  12   6  17      172.33      268.88    118.10 o
  14   6  17        4.06        0.00    123.03 o
  16   6  17     1985.09     1141.84    465.30 o
 -17   7  17      295.40      135.83    187.39 o
 -15   7  17      613.78      518.55    167.72 o
 -13   7  17       34.04       25.60    104.12 o
 -11   7  17       37.77        0.00     86.54 o
  -9   7  17      794.77      591.48     97.48 o
  -7   7  17      114.95      147.49     74.56 o
  -5   7  17      361.25      367.11     80.78 o
  -3   7  17     3176.62     4124.29    194.54 o
  -1   7  17       65.24      186.55     76.05 o
   1   7  17     3177.41     3139.02    175.06 o
   3   7  17      117.12       67.75     66.31 o
   5   7  17      204.72      219.18     89.55 o
   7   7  17     5430.14     5599.34    294.60 o
   9   7  17     3455.86     3689.26    259.63 o
  11   7  17     2365.19     2250.21    213.18 o
  13   7  17     4787.46     5627.03    395.50 o
  15   7  17     1736.54     1766.98    344.45 o
 -16   8  17       67.27       62.43    181.52 o
 -14   8  17      277.53      191.22    217.36 o
 -12   8  17        0.05        0.00    103.01 o
 -10   8  17      292.15      304.95    113.50 o
  -8   8  17      647.67      430.20    134.65 o
  -6   8  17       75.43      136.92     80.48 o
  -4   8  17      628.51      578.72    173.24 o
  -2   8  17     2092.09     2443.47    199.90 o
   0   8  17      354.32      522.21    109.13 o
   2   8  17       47.21       17.34     72.56 o
   4   8  17       73.36      103.29    108.61 o
   6   8  17      817.85      791.30    148.59 o
   8   8  17     1553.44     1539.71    198.51 o
  10   8  17      190.17       63.99    200.30 o
  12   8  17      842.32      957.27    279.38 o
 -13   9  17      134.86        3.68    229.59 o
 -11   9  17      274.72       75.33    173.45 o
  -9   9  17      128.69        1.77    155.89 o
  -7   9  17      202.16      420.70    129.21 o
  -5   9  17       86.79      192.48    108.74 o
  -3   9  17        5.19        0.00     94.50 o
  -1   9  17        0.84        0.00     96.84 o
   1   9  17       15.50        0.00     86.41 o
   3   9  17        8.01        0.00    109.65 o
   5   9  17      145.63       27.89    125.83 o
   7   9  17        9.20       82.82    151.14 o
   9   9  17      147.93      233.06    193.99 o
  -8  10  17      500.58      586.01    292.80 o
  -6  10  17        1.41       25.13    236.12 o
  -4  10  17       35.95      113.81    156.39 o
  -2  10  17      377.50      362.10    184.11 o
   0  10  17       18.20      152.75    145.96 o
   2  10  17        0.07       79.52    203.08 o
   4  10  17        0.75       82.38    208.39 o
   6  10  17      494.69      207.57    271.19 o
 -22   0  18      785.42      806.63    511.38 o
 -20   0  18      243.31      149.15    208.56 o
 -18   0  18      523.92      330.82    153.21 o
 -16   0  18     6950.53     7169.08    408.96 o
 -14   0  18       63.09      220.39     84.07 o
 -12   0  18     2335.78     2318.01    185.11 o
 -10   0  18     5545.56     5182.72    216.71 o
  -8   0  18     2170.70     2097.49    153.10 o
  -6   0  18    58516.85    59006.08    949.25 o
  -4   0  18     2021.27     1842.54    183.89 o
  -2   0  18    65057.92    65347.66   1016.50 o
   0   0  18   220101.70   219426.50   3372.70 o
   2   0  18    35718.30    34741.35    613.50 o
   4   0  18     3473.42     2529.21    255.04 o
   6   0  18     4951.99     4871.06    279.23 o
   8   0  18     1613.68     1402.33    179.50 o
  10   0  18     7784.34     7757.61    379.35 o
  12   0  18      963.55      924.20    190.10 o
  14   0  18       57.45       91.13    139.26 o
  16   0  18     1330.80      717.55    205.98 o
  18   0  18       49.03        0.00    314.41 o
  20   0  18     2358.80     1450.96    517.50 o
 -23   1  18        5.36      230.41    343.37 o
 -21   1  18       16.94        0.00    151.22 o
 -19   1  18      447.91      466.03    159.20 o
 -17   1  18     2611.59     2281.29    186.98 o
 -15   1  18      108.54      126.06     70.85 o
 -13   1  18      546.36      454.69     88.76 o
 -11   1  18      969.76     1110.12     85.74 o
  -9   1  18     1357.23     1429.54     99.68 o
  -7   1  18     5901.20     5966.77    150.90 o
  -5   1  18     3540.68     3713.11    117.25 o
  -3   1  18      160.53      110.12     33.50 o
  -1   1  18     5627.68     5829.75    147.07 o
   1   1  18    16659.22    15944.11    246.51 o
   3   1  18    14504.73    14646.44    236.65 o
   5   1  18     5131.46     4890.01    138.61 o
   7   1  18     4829.11     4475.46    152.57 o
   9   1  18      628.13      567.43     68.80 o
  11   1  18     7542.75     7624.34    326.35 o
  13   1  18      814.73      736.72    123.14 o
  15   1  18       98.95      188.67    167.50 o
  17   1  18      341.76      357.95    192.99 o
  19   1  18      302.35      364.23    375.79 o
 -22   2  18      717.56      490.50    238.99 o
 -20   2  18     1890.77     1760.68    309.95 o
 -18   2  18       54.08       30.33    126.74 o
 -16   2  18     5417.57     5785.58    255.81 o
 -14   2  18     3068.42     3294.95    165.87 o
 -12   2  18     1152.05     1252.04     91.89 o
 -10   2  18        7.46       23.50     41.71 o
  -8   2  18       88.09       42.35     39.16 o
  -6   2  18     2281.46     2765.32    119.16 o
  -4   2  18       11.76       49.52     31.74 o
  -2   2  18      894.25      931.67     72.38 o
   0   2  18    10803.09    10054.60    203.97 o
   2   2  18    11894.36    12057.02    227.59 o
   4   2  18     3605.54     3882.62    130.52 o
   6   2  18       31.46      100.69     41.58 o
   8   2  18      367.51      379.07     65.65 o
  10   2  18     4945.70     5297.37    196.08 o
  12   2  18      162.36       76.41    172.98 o
  14   2  18     9894.32     8988.94    481.34 o
  16   2  18      966.41      875.56    252.03 o
  18   2  18      236.91      145.04    191.12 o
  20   2  18     1365.66     1095.46    339.70 o
 -19   3  18     1026.58      706.24    226.27 o
 -17   3  18      106.35      253.73    204.14 o
 -15   3  18     8924.05     9120.50    406.49 o
 -13   3  18      169.07      108.83    113.50 o
 -11   3  18     3258.81     2967.84    160.72 o
  -9   3  18      136.35      143.68     51.41 o
  -7   3  18     4758.89     5089.47    197.38 o
  -5   3  18     2837.37     2695.93    121.53 o
  -3   3  18       12.89        0.00     36.19 o
  -1   3  18     3787.45     3934.17    156.20 o
   1   3  18    14277.24    13263.65    247.52 o
   3   3  18     8943.25     8208.57    187.44 o
   5   3  18    18523.01    18552.34    309.75 o
   7   3  18    15243.02    15116.15    296.41 o
   9   3  18     1396.89     1367.57    210.45 o
  11   3  18    12082.69    12192.84    363.77 o
  13   3  18      884.65     1236.30    219.81 o
  15   3  18     1198.38      930.41    230.46 o
  17   3  18       75.08      146.90    179.79 o
  19   3  18      332.67        0.00    327.87 o
 -20   4  18      123.15       21.61    315.64 o
 -18   4  18        5.67       44.66    166.66 o
 -16   4  18      228.54       90.37    123.91 o
 -14   4  18      185.05       24.52     93.02 o
 -12   4  18      255.67      168.96    118.02 o
 -10   4  18     4202.90     4466.37    189.17 o
  -8   4  18     4431.10     4184.96    178.02 o
  -6   4  18      451.50      329.96     59.99 o
  -4   4  18     2167.41     1984.52    111.94 o
  -2   4  18     1898.75     1731.76    102.85 o
   0   4  18       73.07      159.98     47.33 o
   2   4  18    11389.55    11572.20    297.92 o
   4   4  18      808.82      953.44     79.03 o
   6   4  18      772.14      747.43     86.66 o
   8   4  18     7077.95     7232.05    283.53 o
  10   4  18      263.59      397.23    102.62 o
  12   4  18     4576.45     5402.22    287.93 o
  14   4  18     4502.65     4369.01    405.97 o
  16   4  18      667.34      316.61    245.91 o
  18   4  18        5.61        0.00    310.34 o
 -19   5  18     1648.40     1990.48    572.96 o
 -17   5  18     1442.84     1535.30    202.70 o
 -15   5  18     7497.26     6727.50    329.43 o
 -13   5  18     1554.95     1794.73    301.07 o
 -11   5  18       65.03       65.66     96.76 o
  -9   5  18     6451.22     6754.93    232.28 o
  -7   5  18     3640.58     3698.58    175.25 o
  -5   5  18      498.54      546.40     98.92 o
  -3   5  18      219.94      211.41     55.89 o
  -1   5  18     3182.53     3769.69    158.61 o
   1   5  18      986.75      792.78     78.45 o
   3   5  18     3475.63     3926.26    179.85 o
   5   5  18     5047.37     4568.62    204.32 o
   7   5  18     4214.53     4382.06    241.59 o
   9   5  18     7818.12     7165.99    305.59 o
  11   5  18      639.89      503.65    121.56 o
  13   5  18        4.88      197.97    110.31 o
  15   5  18     1412.44     1223.80    268.80 o
  17   5  18      309.60      154.56    323.39 o
 -18   6  18      279.34       49.03    174.07 o
 -16   6  18      796.36      798.03    197.03 o
 -14   6  18      783.37      830.10    176.11 o
 -12   6  18      843.65      754.30    150.49 o
 -10   6  18     4873.07     4444.69    222.32 o
  -8   6  18       31.61      184.99     68.32 o
  -6   6  18     4267.69     3931.77    188.21 o
  -4   6  18       22.32       62.59     55.85 o
  -2   6  18      645.37      663.53     98.07 o
   0   6  18       71.31        2.63     54.54 o
   2   6  18    11781.31    12779.82    374.42 o
   4   6  18     1275.02     1435.15    182.33 o
   6   6  18      586.88      390.98    133.14 o
   8   6  18      139.95       49.27     85.50 o
  10   6  18       33.07        6.41     93.88 o
  12   6  18       27.42        0.81    106.04 o
  14   6  18      105.97      329.12    156.25 o
  16   6  18       53.56      140.69    317.68 o
 -17   7  18      243.44      131.78    272.21 o
 -15   7  18      158.95       66.30    156.12 o
 -13   7  18        9.33        5.42    126.51 o
 -11   7  18      131.11      192.43    117.60 o
  -9   7  18      566.86      474.61    105.05 o
  -7   7  18      886.68     1077.68    114.69 o
  -5   7  18        9.63        0.00     66.18 o
  -3   7  18     2388.75     2829.95    170.50 o
  -1   7  18       37.36        0.00     58.23 o
   1   7  18       27.81      109.44     70.43 o
   3   7  18     3251.97     3002.04    173.37 o
   5   7  18      277.96      197.65     96.90 o
   7   7  18        6.35      134.94    116.67 o
   9   7  18     1186.18     1154.25    161.68 o
  11   7  18      614.03      548.96    144.13 o
  13   7  18      202.78      463.90    196.03 o
  15   7  18      271.48       77.48    351.52 o
 -14   8  18      208.43      362.33    521.78 o
 -12   8  18       29.98        0.00    139.44 o
 -10   8  18      168.74      421.42    148.25 o
  -8   8  18      385.37      494.25    102.61 o
  -6   8  18      114.10      133.41     82.22 o
  -4   8  18       99.85        0.00     76.06 o
  -2   8  18      585.95      804.82    125.29 o
   0   8  18      108.85       52.96     98.15 o
   2   8  18       23.86       97.34     77.77 o
   4   8  18      830.76      941.71    147.51 o
   6   8  18       21.27      125.11    105.02 o
   8   8  18        1.16      219.85    114.32 o
  10   8  18      365.14      189.47    144.01 o
  12   8  18      416.43      391.82    225.36 o
 -11   9  18     1088.97      492.24    295.66 o
  -9   9  18       44.00      217.08    194.95 o
  -7   9  18      571.69      768.23    177.76 o
  -5   9  18        4.31      171.06    102.50 o
  -3   9  18       23.44        7.54    102.51 o
  -1   9  18       16.01        0.00     94.60 o
   1   9  18       23.67        0.00    100.72 o
   3   9  18      549.10      541.90    175.63 o
   5   9  18        4.04      176.51    166.61 o
   7   9  18       62.25        0.00    137.97 o
   9   9  18      155.36      113.87    194.98 o
  -6  10  18      454.51      259.96    165.55 o
  -4  10  18      261.69      397.61    179.64 o
  -2  10  18      287.62       55.17    172.91 o
   0  10  18      281.10      110.71    161.33 o
   2  10  18       21.25        0.00    213.28 o
   4  10  18      322.35      451.03    291.58 o
 -23   1  19      799.13      590.50    422.07 o
 -21   1  19      285.05      335.86    183.26 o
 -19   1  19       34.01        0.00    138.39 o
 -17   1  19      124.35      248.46     98.86 o
 -15   1  19      290.82      331.48     81.87 o
 -13   1  19     2726.96     2780.07    130.88 o
 -11   1  19     3253.57     3423.69    135.99 o
  -9   1  19    15828.70    15921.93    273.27 o
  -7   1  19     2284.86     2434.79    105.43 o
  -5   1  19      228.04      254.13     58.70 o
  -3   1  19    11414.57    10703.31    195.37 o
  -1   1  19      940.13     1309.48     82.56 o
   1   1  19      444.20      506.44     59.75 o
   3   1  19        5.90       62.42     35.40 o
   5   1  19     1159.30     1160.84     85.12 o
   7   1  19     4515.33     4926.43    149.42 o
   9   1  19     2971.87     2840.67    148.24 o
  11   1  19     1661.67     1867.06    175.25 o
  13   1  19     4303.15     4768.92    262.28 o
  15   1  19     5723.85     6130.62    464.32 o
  17   1  19     5980.75     6133.26    537.61 o
  19   1  19       96.88      220.31    254.32 o
 -22   2  19       24.84      225.11    327.46 o
 -20   2  19       20.04       27.95    147.33 o
 -18   2  19      228.32      122.60    140.56 o
 -16   2  19        5.21      124.27     91.24 o
 -14   2  19       87.61       77.54     63.37 o
 -12   2  19     1522.91     1703.61    107.00 o
 -10   2  19      237.20      205.58     53.64 o
  -8   2  19      237.52      217.06     59.32 o
  -6   2  19       61.18       61.86     42.09 o
  -4   2  19     4332.08     4259.99    142.66 o
  -2   2  19     1226.78     1289.07     85.24 o
   0   2  19       38.94       32.90     35.09 o
   2   2  19     2240.62     2415.06    110.01 o
   4   2  19     4572.71     4516.78    144.68 o
   6   2  19    18456.37    17501.46    297.37 o
   8   2  19     7936.10     7628.08    251.30 o
  10   2  19    18241.21    19268.79    388.43 o
  12   2  19     5479.35     6304.50    442.03 o
  14   2  19     3051.45     3687.64    338.79 o
  16   2  19     2451.46     2562.06    320.18 o
  18   2  19     2049.65     2287.60    338.49 o
  20   2  19       35.19        0.00    347.45 o
 -19   3  19       19.45      203.73    232.22 o
 -17   3  19      841.89      696.39    188.05 o
 -15   3  19     2082.56     1871.52    183.33 o
 -13   3  19      828.93      688.13    143.61 o
 -11   3  19        7.85       16.40     48.33 o
  -9   3  19     6049.18     5965.21    181.31 o
  -7   3  19     1399.62     1614.68    104.58 o
  -5   3  19     2251.62     2344.37    117.63 o
  -3   3  19      216.90      132.34     45.47 o
  -1   3  19      865.94      869.60     74.65 o
   1   3  19     9736.15     8891.78    214.82 o
   3   3  19     9000.81     8288.66    192.23 o
   5   3  19     2087.27     2119.77    110.90 o
   7   3  19     8888.61     8321.61    305.53 o
   9   3  19      505.75      508.65    106.60 o
  11   3  19     1254.60     1363.59    192.23 o
  13   3  19       22.42      195.62    153.97 o
  15   3  19      316.89      221.84    177.59 o
  17   3  19       33.80        0.00    185.28 o
  19   3  19      218.46      597.84    394.34 o
 -20   4  19      189.08      599.06    409.02 o
 -18   4  19      175.88        0.00    163.73 o
 -16   4  19     1519.29     1368.76    219.96 o
 -14   4  19     2685.26     2723.44    238.59 o
 -12   4  19     3310.37     3779.59    234.72 o
 -10   4  19     4348.74     4702.99    197.36 o
  -8   4  19     6379.37     6155.11    188.32 o
  -6   4  19     4418.25     4492.61    176.13 o
  -4   4  19    11803.68    12924.21    260.29 o
  -2   4  19        5.51        0.00     37.56 o
   0   4  19     1209.62     1255.18    133.33 o
   2   4  19      258.25      205.92     49.96 o
   4   4  19      194.30      130.94     46.92 o
   6   4  19     8817.16     9184.85    245.54 o
   8   4  19     1000.92     1026.03    126.86 o
  10   4  19     2501.99     2463.13    234.61 o
  12   4  19     5366.12     4564.54    257.40 o
  14   4  19      349.62       89.33    210.12 o
  16   4  19     1525.42     1943.03    321.88 o
  18   4  19      633.67     1524.77    502.41 o
 -19   5  19       88.24        0.00    297.29 o
 -17   5  19      199.77      178.39    137.81 o
 -15   5  19      112.74      284.70    121.14 o
 -13   5  19     1364.70     1442.37    187.35 o
 -11   5  19     6844.39     5881.05    387.44 o
  -9   5  19      216.94      244.18     81.00 o
  -7   5  19     1681.23     1498.41    196.48 o
  -5   5  19        3.24       65.41     55.48 o
  -3   5  19     1236.43     1136.63    100.25 o
  -1   5  19     1745.88     1982.57    118.70 o
   1   5  19     1923.72     2012.66    147.61 o
   3   5  19     2307.53     2433.82    178.23 o
   5   5  19        3.18        0.00     55.16 o
   7   5  19     3054.70     3404.08    231.45 o
   9   5  19     4598.33     4428.23    253.48 o
  11   5  19       44.98       15.98     94.95 o
  13   5  19     3709.23     4217.75    308.72 o
  15   5  19      997.88      879.79    262.24 o
  17   5  19       76.12      119.89    320.12 o
 -18   6  19       73.02       16.78    162.01 o
 -16   6  19     2535.28     2390.20    287.72 o
 -14   6  19      624.26      619.38    146.72 o
 -12   6  19      346.03      178.60    121.49 o
 -10   6  19     2319.35     2485.56    167.70 o
  -8   6  19     1098.37     1314.56    126.08 o
  -6   6  19     4130.80     4076.29    195.48 o
  -4   6  19     1086.40     1314.59    113.90 o
  -2   6  19     3329.47     3303.45    150.61 o
   0   6  19     1650.73     1764.80    135.56 o
   2   6  19     1505.57     1718.11    134.35 o
   4   6  19       10.89       26.52     59.18 o
   6   6  19      263.67      203.23     95.61 o
   8   6  19       10.83       44.13     78.01 o
  10   6  19      616.10      398.61    137.08 o
  12   6  19      798.99      724.22    147.71 o
  14   6  19      437.76      419.90    246.31 o
  16   6  19      287.61      655.34    382.52 o
 -17   7  19      222.76        0.00    283.83 o
 -15   7  19      163.58       97.23    191.34 o
 -13   7  19     2970.27     2901.54    256.84 o
 -11   7  19     2877.12     3176.92    292.96 o
  -9   7  19     3327.52     3827.12    249.44 o
  -7   7  19     7354.79     7572.21    334.24 o
  -5   7  19     3771.16     3891.79    201.16 o
  -3   7  19     2084.66     2542.28    166.96 o
  -1   7  19     2456.50     2871.06    174.53 o
   1   7  19     1293.11     1527.09    150.24 o
   3   7  19        6.72        0.00     65.56 o
   5   7  19        0.34        0.00     69.15 o
   7   7  19      454.15      376.68    128.62 o
   9   7  19       23.50      205.54    113.18 o
  11   7  19      426.46      490.66    172.37 o
  13   7  19      548.37      675.37    197.16 o
 -14   8  19      147.13       85.93    185.96 o
 -12   8  19      557.12      145.60    737.51 o
 -10   8  19      728.78      557.08    160.52 o
  -8   8  19     2950.92     2835.05    191.27 o
  -6   8  19     1287.91     1523.62    158.95 o
  -4   8  19      365.32      286.34    103.90 o
  -2   8  19       44.57      109.92     91.21 o
   0   8  19     1158.56     1698.99    207.93 o
   2   8  19       43.75       97.37     79.00 o
   4   8  19      612.55      520.20    148.38 o
   6   8  19      104.94      138.89    120.61 o
   8   8  19       76.58       23.14    118.71 o
  10   8  19      128.24      150.83    232.85 o
  12   8  19       70.02        0.00    168.25 o
 -11   9  19      259.68        0.00    176.99 o
  -9   9  19       31.41       28.73    181.78 o
  -7   9  19      360.74      359.50    143.63 o
  -5   9  19       98.07      182.77    109.26 o
  -3   9  19      246.66      421.47    154.49 o
  -1   9  19      213.16      305.31    121.54 o
   1   9  19       29.34       58.24    104.25 o
   3   9  19      169.59       61.17    201.45 o
   5   9  19       19.16      184.59    150.01 o
   7   9  19        1.74       95.40    175.50 o
   9   9  19      175.76      198.35    206.54 o
  -6  10  19      207.07      202.01    179.49 o
  -4  10  19      575.87      302.87    170.70 o
  -2  10  19      343.47      307.43    175.30 o
   0  10  19        5.61       52.39    153.75 o
   2  10  19       68.50       46.90    217.77 o
   4  10  19      428.39      246.31    257.73 o
 -22   0  20      996.28     1075.37    511.79 o
 -20   0  20      915.71     1344.33    320.83 o
 -18   0  20     6963.27     7388.85    960.26 o
 -16   0  20      591.99      276.66    163.65 o
 -14   0  20    12776.63    13499.14    384.67 o
 -12   0  20     2094.33     2140.08    166.37 o
 -10   0  20       93.73       82.08     79.31 o
  -8   0  20       96.01       14.37     52.74 o
  -6   0  20     8987.30     8317.34    253.65 o
  -4   0  20     4646.69     4210.97    190.11 o
  -2   0  20        1.93       58.86     48.23 o
   0   0  20     1927.02     2011.04    136.55 o
   2   0  20    14069.24    13352.13    326.72 o
   4   0  20    11187.71    11436.47    300.49 o
   6   0  20     2809.84     2494.37    276.56 o
   8   0  20      158.00      128.06     62.98 o
  10   0  20     5116.53     4853.57    606.40 o
  12   0  20      323.31      412.88    156.98 o
  14   0  20     6329.10     6001.75    473.13 o
  16   0  20     4802.45     4249.69    576.63 o
 -23   1  20      992.82     2021.88    561.54 o
 -21   1  20      212.44      176.97    181.23 o
 -19   1  20       14.38      135.88    151.47 o
 -17   1  20      196.20      261.49    103.75 o
 -15   1  20     4180.54     4376.17    194.36 o
 -13   1  20      673.28      656.16     77.04 o
 -11   1  20     1218.98     1079.72     88.37 o
  -9   1  20     1157.26     1106.71     93.75 o
  -7   1  20     2704.52     2694.39    117.66 o
  -5   1  20     1714.84     1644.28     88.28 o
  -3   1  20       69.86      113.01     46.34 o
  -1   1  20     2022.18     2111.01    153.38 o
   1   1  20     6914.89     6940.64    170.65 o
   3   1  20     5211.38     4978.69    174.73 o
   5   1  20      752.15      693.57    101.04 o
   7   1  20       53.45       15.49     45.08 o
   9   1  20        5.73        0.00     54.05 o
  11   1  20      911.81      896.18    141.35 o
  13   1  20     2707.97     2738.65    216.67 o
  15   1  20     1103.65     1025.07    221.71 o
  17   1  20      187.99      155.54    192.57 o
  19   1  20      136.46        0.00    237.45 o
 -22   2  20       66.92      408.21    374.36 o
 -20   2  20      434.04      399.20    201.64 o
 -18   2  20      962.75      953.95    226.70 o
 -16   2  20      118.43      194.70    107.55 o
 -14   2  20      718.31      697.67    141.82 o
 -12   2  20      887.25     1251.02    101.38 o
 -10   2  20     4368.86     3880.76    154.10 o
  -8   2  20      256.02      203.59     53.53 o
  -6   2  20     4214.66     4085.30    147.81 o
  -4   2  20    18594.56    19159.76    320.85 o
  -2   2  20      176.26      127.56     44.35 o
   0   2  20    10414.89    10326.97    253.89 o
   2   2  20     9177.37     8710.27    195.32 o
   4   2  20       13.19       36.78     40.29 o
   6   2  20     2138.78     2053.87    108.80 o
   8   2  20     7445.41     7197.46    246.87 o
  10   2  20      103.31       62.26     75.02 o
  12   2  20      236.17      544.24    170.94 o
  14   2  20      484.41      311.85    168.78 o
  16   2  20      947.29     1117.49    241.44 o
  18   2  20        1.42      112.07    203.06 o
 -21   3  20      478.90      803.37    365.80 o
 -19   3  20     2171.54     2067.17    342.47 o
 -17   3  20     1178.74     1616.99    244.27 o
 -15   3  20     2923.90     3204.88    231.99 o
 -13   3  20        6.09       50.83     82.70 o
 -11   3  20      176.73       78.71     55.33 o
  -9   3  20     1601.33     1819.08    115.06 o
  -7   3  20       71.68      110.58     48.65 o
  -5   3  20     4103.86     3956.44    148.33 o
  -3   3  20      561.92      606.52     70.93 o
  -1   3  20       38.87       30.01     40.31 o
   1   3  20    14741.78    15620.43    284.34 o
   3   3  20       51.09       66.71     42.86 o
   5   3  20       97.02       66.62     44.53 o
   7   3  20     7751.78     7728.48    213.83 o
   9   3  20       14.44       71.58     74.49 o
  11   3  20        3.50        5.58     77.83 o
  13   3  20        9.49        0.00    246.80 o
  15   3  20      468.06      476.93    211.68 o
  17   3  20     2402.85     2793.64    358.15 o
  19   3  20      210.91      541.97    398.01 o
 -18   4  20      731.24      841.88    683.07 o
 -16   4  20     4244.22     4755.07    324.18 o
 -14   4  20       44.86       61.10     93.10 o
 -12   4  20       50.62       31.66     74.67 o
 -10   4  20      561.11      294.37    101.75 o
  -8   4  20      422.60      500.93     73.71 o
  -6   4  20       47.04      126.06     52.65 o
  -4   4  20      792.29      666.70     74.03 o
  -2   4  20     1449.33     1366.45     97.15 o
   0   4  20     2732.25     3151.10    136.28 o
   2   4  20     1006.96     1118.38     89.72 o
   4   4  20        0.55        0.00     46.04 o
   6   4  20      412.08      512.65     80.39 o
   8   4  20      188.48      256.60     88.70 o
  10   4  20     1354.76      985.41    141.72 o
  12   4  20        6.94        0.00     84.58 o
  14   4  20     1837.90     1948.89    397.94 o
  16   4  20       29.33        0.00    188.76 o
  18   4  20     1923.56     1503.15    523.21 o
 -17   5  20      999.83     1259.54    209.45 o
 -15   5  20      311.55      220.74    134.44 o
 -13   5  20       11.16       84.25     96.85 o
 -11   5  20     2074.24     1912.66    146.11 o
  -9   5  20      493.96      333.37     81.05 o
  -7   5  20      500.45      411.06     73.14 o
  -5   5  20     6628.69     6735.62    203.52 o
  -3   5  20     7931.07     7665.19    211.84 o
  -1   5  20       76.26      127.76     50.88 o
   1   5  20     3274.53     3629.60    150.64 o
   3   5  20     3508.62     3952.72    235.89 o
   5   5  20     1606.92     1850.09    136.07 o
   7   5  20     6207.10     6499.54    295.28 o
   9   5  20      513.16      246.67    157.08 o
  11   5  20      126.43        0.00     96.09 o
  13   5  20     6018.06     5671.32    368.00 o
  15   5  20      332.31      763.14    301.75 o
  17   5  20      107.57        0.00    296.88 o
 -18   6  20       18.42        0.00    309.32 o
 -16   6  20        1.23      222.20    179.35 o
 -14   6  20       16.31        0.00    156.42 o
 -12   6  20      210.92       55.37    132.89 o
 -10   6  20     1652.14     1533.07    139.38 o
  -8   6  20     4263.85     3994.11    199.36 o
  -6   6  20     3380.76     3580.97    186.60 o
  -4   6  20      969.51     1135.48    110.55 o
  -2   6  20     4215.39     4496.63    186.44 o
   0   6  20    13062.02    12308.29    307.29 o
   2   6  20     2416.89     2512.41    186.42 o
   4   6  20     3145.35     3428.16    183.40 o
   6   6  20     3445.55     3771.27    271.71 o
   8   6  20        5.78        0.00     86.49 o
  10   6  20      885.29     1146.05    165.02 o
  12   6  20      246.50      382.93    132.15 o
  14   6  20       76.33       14.68    312.78 o
  16   6  20        4.37        0.00    346.22 o
 -17   7  20       79.30       33.17    217.36 o
 -13   7  20       15.75        0.00    119.22 o
 -11   7  20     2107.34     2047.97    213.07 o
  -9   7  20      529.00      490.61    103.96 o
  -7   7  20      470.80      471.86    118.37 o
  -5   7  20       58.13       68.12     75.10 o
  -3   7  20      267.72      213.75     90.77 o
  -1   7  20     2475.26     2963.93    178.14 o
   1   7  20      196.07       97.44     76.99 o
   3   7  20     2564.97     2341.28    179.21 o
   5   7  20     1510.64     1470.83    172.53 o
   7   7  20      757.37      550.76    128.03 o
   9   7  20       58.79       74.20    107.93 o
  11   7  20      193.15      164.25    142.69 o
  13   7  20      965.10     1130.89    231.90 o
 -14   8  20        4.64      104.80    233.67 o
 -12   8  20      844.15     1137.67    286.27 o
 -10   8  20        4.14       78.33    121.82 o
  -8   8  20       47.05      138.66    103.87 o
  -6   8  20     2884.46     2741.54    189.92 o
  -4   8  20     1565.13     1763.69    186.48 o
  -2   8  20      505.29      928.32    145.81 o
   0   8  20     2217.69     2736.19    217.29 o
   2   8  20     3223.31     3198.73    240.21 o
   4   8  20      859.04      926.60    190.57 o
   6   8  20      187.99        5.85    113.63 o
   8   8  20      822.24      960.35    191.27 o
  10   8  20      253.54       76.25    211.65 o
  12   8  20      225.60        0.00    178.59 o
 -11   9  20        3.90        0.00    177.50 o
  -9   9  20      173.54      450.87    215.88 o
  -7   9  20     1233.61     1261.74    221.65 o
  -5   9  20     1374.16      931.32    194.52 o
  -3   9  20     1428.20     1176.49    192.35 o
  -1   9  20     4536.52     5250.48    437.17 o
   1   9  20      463.85      764.15    251.37 o
   3   9  20     2643.77     2005.56    444.50 o
   5   9  20     2774.13     3652.38    433.82 o
   7   9  20      117.31       71.27    216.13 o
  -4  10  20      224.06      110.94    158.68 o
  -2  10  20      622.48      569.59    207.60 o
   0  10  20        1.03        0.00    157.45 o
   2  10  20       10.72       68.10    245.50 o
 -21   1  21      672.08      859.79    319.26 o
 -19   1  21     5016.46     5542.75    447.44 o
 -17   1  21      241.82      375.89    117.50 o
 -15   1  21     3651.57     3794.24    185.07 o
 -13   1  21     3562.74     3631.05    151.54 o
 -11   1  21     4172.70     3842.42    148.32 o
  -9   1  21     7869.35     8231.94    192.12 o
  -7   1  21       26.65       34.14     39.87 o
  -5   1  21     3063.26     3109.71    117.30 o
  -3   1  21     4135.78     4673.73    160.10 o
  -1   1  21        8.08       98.95     41.73 o
   1   1  21       25.19      110.02     42.60 o
   3   1  21      915.95      950.84     77.34 o
   5   1  21      679.55      725.40     72.01 o
   7   1  21     3022.18     3218.76    156.80 o
   9   1  21     4411.01     3780.24    174.46 o
  11   1  21     5547.00     5778.20    317.60 o
  13   1  21     2938.08     3420.88    280.48 o
  15   1  21       32.52      133.44    164.99 o
  17   1  21      860.41      365.07    225.54 o
 -22   2  21      420.06      139.47    379.25 o
 -20   2  21       64.61      109.92    191.49 o
 -18   2  21      649.86      629.06    209.72 o
 -16   2  21     1396.91     1434.61    170.71 o
 -14   2  21     5335.82     5917.04    237.52 o
 -12   2  21      751.17      919.18     92.01 o
 -10   2  21    12409.73    11840.41    258.28 o
  -8   2  21    24472.69    23673.63    387.83 o
  -6   2  21     5730.92     5645.73    175.29 o
  -4   2  21     5234.12     5909.62    199.31 o
  -2   2  21     3225.21     3232.94    131.31 o
   0   2  21     2112.56     2464.11    116.87 o
   2   2  21     2402.62     2231.85    112.80 o
   4   2  21     1871.93     1778.44    104.39 o
   6   2  21     2162.89     2239.47    116.84 o
   8   2  21     8806.36     8421.75    246.47 o
  10   2  21      371.72      370.02     85.53 o
  12   2  21      103.10       35.91    167.15 o
  14   2  21     1153.26      994.23    319.88 o
  16   2  21       19.15        0.00    175.09 o
  18   2  21      133.83        0.00    214.70 o
 -21   3  21      267.69      305.44    320.12 o
 -19   3  21        2.13      146.64    177.65 o
 -17   3  21       22.62      159.73    132.79 o
 -15   3  21      567.65      186.07    109.90 o
 -13   3  21      579.03      695.62    157.46 o
 -11   3  21     4810.40     5120.67    184.09 o
  -9   3  21      463.61      574.04     77.24 o
  -7   3  21     1350.69     1476.27    111.72 o
  -5   3  21     6130.63     5716.37    179.26 o
  -3   3  21      461.68      433.20     63.49 o
  -1   3  21      511.29      582.04     69.84 o
   1   3  21     1357.82     1466.50     97.42 o
   3   3  21       13.59        3.82     43.36 o
   5   3  21     3398.09     3663.96    144.69 o
   7   3  21     6101.81     5627.29    192.46 o
   9   3  21     1144.88     1164.35    143.11 o
  11   3  21      875.87      785.61    176.68 o
  13   3  21      292.16      695.16    196.19 o
  15   3  21      170.28      345.07    204.44 o
  17   3  21     2055.11     2208.30    336.04 o
 -20   4  21      468.14      227.96    303.81 o
 -18   4  21       48.37        0.00    137.71 o
 -16   4  21      263.48      326.27    128.04 o
 -14   4  21     2754.60     2987.01    289.16 o
 -12   4  21     1606.38     1656.27    133.65 o
 -10   4  21     1901.91     1745.72    130.05 o
  -8   4  21     4101.51     4362.03    169.38 o
  -6   4  21      392.39      375.88     65.79 o
  -4   4  21        9.24       90.91     48.89 o
  -2   4  21     4522.28     4687.39    165.69 o
   0   4  21     3292.24     2810.38    158.56 o
   2   4  21     6148.05     5818.62    181.87 o
   4   4  21      265.67      207.78     55.98 o
   6   4  21    17186.70    18241.07    377.66 o
   8   4  21     8379.60     8591.67    322.15 o
  10   4  21     1985.48     1927.58    184.94 o
  12   4  21     2545.14     2506.83    208.43 o
  14   4  21     3195.29     3314.96    368.58 o
  16   4  21      309.89        0.00    205.77 o
  18   4  21      506.83      466.12    413.92 o
 -17   5  21      483.82      408.76    165.08 o
 -15   5  21      535.32      377.57    124.78 o
 -13   5  21      407.73      435.04    121.48 o
 -11   5  21     4494.66     4750.84    216.74 o
  -9   5  21       27.40       80.82     68.82 o
  -7   5  21     2809.28     2824.63    178.08 o
  -5   5  21     6192.48     5749.25    194.43 o
  -3   5  21      424.99      395.11     71.01 o
  -1   5  21     5207.02     5361.15    188.42 o
   1   5  21      561.62      511.75     74.29 o
   3   5  21      339.08      203.31     73.45 o
   5   5  21      119.04      121.73     66.73 o
   7   5  21     2191.70     2067.21    186.46 o
   9   5  21     1529.13     1589.29    170.80 o
  11   5  21     2221.20     2381.48    213.26 o
  13   5  21     1503.05     1488.08    276.39 o
  15   5  21      532.04      707.13    379.25 o
  17   5  21       42.33        0.00    318.90 o
 -18   6  21       36.38      119.89    274.45 o
 -16   6  21       36.95        0.00    160.10 o
 -14   6  21       31.50       32.32    117.44 o
 -12   6  21       85.78        0.00    120.99 o
 -10   6  21       53.19       85.70     80.57 o
  -8   6  21      590.35      559.78    107.02 o
  -6   6  21      242.28      260.34     87.81 o
  -4   6  21      190.34      150.15     63.67 o
  -2   6  21      204.52      326.84     70.14 o
   0   6  21     3588.47     3626.07    202.51 o
   2   6  21      144.85      100.13     67.12 o
   4   6  21      757.24      748.64    100.01 o
   6   6  21     1503.42     1478.69    191.34 o
   8   6  21     3497.16     3637.13    253.37 o
  10   6  21       49.27       10.87    108.17 o
  12   6  21      744.70      990.11    166.91 o
  14   6  21     1226.31     1149.59    497.92 o
 -13   7  21        4.15        0.00    141.67 o
 -11   7  21        1.94        0.00    105.68 o
  -9   7  21     1215.57     1361.49    140.81 o
  -7   7  21      844.61      715.50    111.15 o
  -5   7  21      134.58      134.69     77.16 o
  -3   7  21      299.48      151.12     82.87 o
  -1   7  21      942.11      872.13    128.78 o
   1   7  21     1118.30     1115.92    128.27 o
   3   7  21     2095.09     2136.89    158.91 o
   5   7  21     3483.54     3430.61    265.34 o
   7   7  21     4689.31     5102.85    302.63 o
   9   7  21     1600.58     1971.05    214.49 o
  11   7  21     2604.05     3029.55    319.33 o
  13   7  21      469.08      499.60    441.65 o
 -14   8  21      113.06        0.00    167.81 o
 -12   8  21      332.83      488.56    290.56 o
 -10   8  21     1148.96      989.74    234.97 o
  -8   8  21      730.90      773.05    128.06 o
  -6   8  21      124.43      170.78    129.58 o
  -4   8  21      261.56      294.90    113.85 o
  -2   8  21        0.96       27.99     98.85 o
   0   8  21      244.46       95.06    118.60 o
   2   8  21      300.72      223.19     96.71 o
   4   8  21     1453.14     1863.25    205.98 o
   6   8  21      766.22      860.52    165.60 o
   8   8  21     1257.82     1471.62    250.84 o
  10   8  21     1292.68     1011.89    591.72 o
  -9   9  21      548.00      537.51    237.87 o
  -7   9  21      128.27       97.24    141.86 o
  -5   9  21       13.30      204.68    137.74 o
  -3   9  21      596.24      628.44    220.61 o
  -1   9  21        4.01      101.58    142.67 o
   1   9  21      789.51      753.02    187.83 o
   3   9  21        1.52      194.11    218.58 o
   5   9  21        7.14      326.96    177.26 o
   7   9  21      193.33      346.58    207.51 o
  -2  10  21      285.33      446.40    234.08 o
 -20   0  22        2.55        0.00    226.04 o
 -18   0  22     1297.83     1182.09    236.56 o
 -16   0  22       47.97       22.13    170.73 o
 -14   0  22      196.90       99.11     85.76 o
 -12   0  22      141.69      166.96     88.22 o
 -10   0  22      342.29      277.02     82.73 o
  -8   0  22     5848.20     6350.52    275.53 o
  -6   0  22     1097.99     1289.06    122.24 o
  -4   0  22    16817.11    16440.17    386.15 o
  -2   0  22    67212.44    64218.91   1038.14 o
   0   0  22    17693.02    17081.72    664.07 o
   2   0  22    27379.38    27939.11    824.13 o
   4   0  22    12643.66    11424.37    354.32 o
   6   0  22       70.62       49.65     77.40 o
   8   0  22     5038.10     4999.74    393.07 o
  10   0  22      246.68        0.00    139.52 o
  12   0  22     2487.00     2570.67    345.58 o
  14   0  22     1357.35     1439.57    294.54 o
  16   0  22      759.31      648.81    343.37 o
 -21   1  22       42.61      240.67    205.67 o
 -19   1  22      301.65      159.94    180.56 o
 -17   1  22      152.86       89.11    113.80 o
 -15   1  22      165.25      103.95     77.97 o
 -13   1  22      351.08      313.74     67.08 o
 -11   1  22       26.17        0.00     48.29 o
  -9   1  22      634.42      514.24     72.65 o
  -7   1  22       83.21       11.62     50.05 o
  -5   1  22     3014.99     2922.53    129.79 o
  -3   1  22    12545.91    12030.09    243.40 o
  -1   1  22     7576.73     7504.20    187.28 o
   1   1  22     2249.39     2634.19    121.28 o
   3   1  22     2216.50     2533.43    132.31 o
   5   1  22      942.41     1002.23     89.88 o
   7   1  22       66.28        0.00     42.90 o
   9   1  22      263.53      153.75     84.10 o
  11   1  22      210.77       73.35    126.14 o
  13   1  22       39.64       98.34    128.71 o
  15   1  22        4.05        0.00    342.35 o
  17   1  22        9.39        0.00    210.08 o
 -22   2  22      341.71      401.68    398.01 o
 -20   2  22        1.24       96.10    179.55 o
 -18   2  22     7484.23     7756.65    674.44 o
 -16   2  22     1907.70     1629.72    188.05 o
 -14   2  22     1497.30     1833.37    150.66 o
 -12   2  22     2475.59     2642.27    143.91 o
 -10   2  22       17.85       68.76     55.85 o
  -8   2  22     2386.57     2335.27    130.17 o
  -6   2  22      668.49      759.50     80.75 o
  -4   2  22     3643.71     3499.52    142.69 o
  -2   2  22    11952.67    11608.05    256.66 o
   0   2  22     1445.02     1902.99    116.46 o
   2   2  22     2018.37     1994.14    110.67 o
   4   2  22     1673.56     1844.83    109.26 o
   6   2  22     4380.01     4364.70    156.35 o
   8   2  22     6947.04     6385.45    225.13 o
  10   2  22       42.96      139.13     75.95 o
  12   2  22     5444.25     5428.39    397.33 o
  14   2  22        2.23       27.97    163.00 o
  16   2  22     1038.23      879.87    241.91 o
  18   2  22     1396.82     1580.36    316.33 o
 -21   3  22      346.55      364.57    350.71 o
 -19   3  22      257.73      489.25    212.28 o
 -17   3  22     1027.65      841.16    147.11 o
 -15   3  22      323.66      305.25    118.27 o
 -13   3  22      256.01      181.86     85.05 o
 -11   3  22      442.19      440.55     76.28 o
  -9   3  22      673.23      865.85    115.42 o
  -7   3  22     4405.32     4251.91    163.44 o
  -5   3  22     8007.21     7485.16    204.62 o
  -3   3  22    18925.10    19208.17    338.39 o
  -1   3  22     1515.34     1485.65    101.18 o
   1   3  22       56.78       10.69     50.96 o
   3   3  22      268.85      230.13     56.43 o
   5   3  22     6704.66     6410.29    187.76 o
   7   3  22      512.14      614.31     94.50 o
   9   3  22     1788.70     2023.23    220.80 o
  11   3  22       62.09      176.99    100.26 o
  13   3  22     1910.84     2220.53    298.86 o
  15   3  22        8.26        0.00    179.32 o
  17   3  22      386.92      149.73    562.36 o
 -20   4  22       21.91        0.00    309.52 o
 -18   4  22      793.77      675.39    186.04 o
 -16   4  22       20.29       39.67    108.13 o
 -14   4  22      462.44      188.29    108.51 o
 -12   4  22      811.49      632.63    104.26 o
 -10   4  22      166.55      268.75     76.10 o
  -8   4  22       51.05      136.18     61.50 o
  -6   4  22     5902.13     6085.64    197.10 o
  -4   4  22      622.95      636.57     78.22 o
  -2   4  22     1037.47      981.59     90.83 o
   0   4  22     3036.41     3007.13    139.50 o
   2   4  22      330.11      377.39     68.13 o
   4   4  22       14.32        0.00     49.98 o
   6   4  22     7468.09     7550.70    269.86 o
   8   4  22     1841.14     1749.76    174.35 o
  10   4  22       89.39       11.40    124.25 o
  12   4  22      655.97      541.98    157.63 o
  14   4  22       36.32       84.14    190.95 o
  16   4  22       51.09      147.22    319.72 o
 -19   5  22      156.72      285.05    339.29 o
 -17   5  22     1055.69      794.38    216.14 o
 -15   5  22      585.93      684.10    185.20 o
 -13   5  22       98.96       74.17    108.91 o
 -11   5  22       61.69      114.43     96.20 o
  -9   5  22       13.20       71.86     65.46 o
  -7   5  22        5.37      115.47     57.35 o
  -5   5  22      106.34       80.32     57.57 o
  -3   5  22       10.70       86.93     54.41 o
  -1   5  22     2159.05     2379.38    134.22 o
   1   5  22      900.46      809.02     87.26 o
   3   5  22     4700.22     5505.18    217.78 o
   5   5  22      159.17      221.80     73.41 o
   7   5  22     1498.48     1398.16    208.04 o
   9   5  22       92.62        0.00     88.43 o
  11   5  22     1812.10     1718.94    212.48 o
  13   5  22     4452.83     5368.16    553.97 o
  15   5  22       10.07      139.06    314.41 o
 -18   6  22      482.00      744.79    270.71 o
 -16   6  22      250.63      129.09    158.26 o
 -14   6  22       32.61        0.00    117.45 o
 -12   6  22       90.91      141.42    117.19 o
 -10   6  22      225.84      119.61     85.20 o
  -8   6  22       73.02      236.23     82.11 o
  -6   6  22     3305.63     3216.32    186.41 o
  -4   6  22       43.22       26.16     55.62 o
  -2   6  22     1068.40      911.35     97.28 o
   0   6  22     2454.45     2555.38    165.44 o
   2   6  22     2132.92     2079.10    191.25 o
   4   6  22     2448.33     2399.50    175.57 o
   6   6  22       12.21        0.00     85.21 o
   8   6  22      212.32      216.29    119.06 o
  10   6  22      144.37      135.18    113.36 o
  12   6  22      359.33      273.99    146.90 o
  14   6  22     1611.83     1947.25    561.54 o
 -15   7  22       79.96       42.73    187.31 o
 -13   7  22      248.56      185.80    185.67 o
 -11   7  22      196.00      220.45    155.98 o
  -9   7  22      509.02      430.12    112.71 o
  -7   7  22      188.13      245.39     96.70 o
  -5   7  22      175.69      107.37     94.96 o
  -3   7  22       47.78        0.00     78.21 o
  -1   7  22        8.96        0.00     66.65 o
   1   7  22     1981.68     1857.56    268.18 o
   3   7  22       37.21        0.00     71.10 o
   5   7  22       94.10      164.96    105.06 o
   7   7  22        8.90       54.54    105.38 o
   9   7  22        0.23        0.00    103.33 o
  11   7  22      101.22      253.47    149.60 o
  13   7  22        0.08        0.00    188.43 o
 -12   8  22      434.87      259.77    186.80 o
 -10   8  22      141.02       34.65    220.40 o
  -8   8  22     2274.25     2305.87    181.74 o
  -6   8  22      395.04      543.67    138.10 o
  -4   8  22      181.98      234.36    113.54 o
  -2   8  22       64.52       24.89    122.01 o
   0   8  22      157.85      247.24    117.67 o
   2   8  22      348.44      235.95    120.02 o
   4   8  22       15.29       67.51    107.84 o
   6   8  22       70.30       40.49    166.74 o
   8   8  22       97.92       98.15    171.38 o
  10   8  22      110.61      151.47    202.12 o
  -9   9  22      349.32      324.19    218.40 o
  -7   9  22      112.01      136.59    167.98 o
  -5   9  22      338.69      423.64    192.56 o
  -3   9  22        0.68        0.00    236.32 o
  -1   9  22      190.60      308.87    206.35 o
   1   9  22       41.29       17.06    163.43 o
   3   9  22       63.31      303.81    240.19 o
   5   9  22       64.73       35.71    183.41 o
 -21   1  23      308.87       94.08    198.25 o
 -19   1  23     1248.90     1243.25    264.33 o
 -17   1  23      914.70      910.75    194.55 o
 -15   1  23       23.76        9.53     75.95 o
 -13   1  23      700.46      852.19     95.49 o
 -11   1  23      285.58      329.54     69.65 o
  -9   1  23     1634.72     1649.30    113.12 o
  -7   1  23     2483.51     2191.68    121.43 o
  -5   1  23      164.52       73.83     52.48 o
  -3   1  23     2537.62     2548.73    124.60 o
  -1   1  23      863.24      907.03     86.89 o
   1   1  23     5886.15     5614.69    170.59 o
   3   1  23     8052.97     8232.49    208.25 o
   5   1  23       14.71       55.22     48.07 o
   7   1  23     5926.29     6182.42    225.72 o
   9   1  23     8841.05     9983.95    294.92 o
  11   1  23     4438.21     4105.62    283.63 o
  13   1  23     2275.20     2467.38    282.89 o
  15   1  23      555.94      636.05    244.09 o
  17   1  23      142.52        0.00    243.91 o
 -20   2  23      615.24      570.94    302.79 o
 -18   2  23     1538.30     1556.12    544.79 o
 -16   2  23      631.76      583.22    137.40 o
 -14   2  23     1011.01      788.96    113.18 o
 -12   2  23        3.13       53.16     61.73 o
 -10   2  23     1700.20     1838.17    122.65 o
  -8   2  23        7.40       65.79     51.88 o
  -6   2  23     4046.42     3792.91    169.24 o
  -4   2  23       15.96       64.48     47.80 o
  -2   2  23      954.38      853.39     80.52 o
   0   2  23     5142.84     5210.87    168.55 o
   2   2  23     2051.28     1982.55    112.34 o
   4   2  23     2385.29     2260.39    121.77 o
   6   2  23    10876.25    10471.52    238.05 o
   8   2  23     7641.97     8464.34    312.47 o
  10   2  23      273.42      100.29     76.91 o
  12   2  23     2079.23     1918.45    269.09 o
  14   2  23     4014.65     4412.54    422.29 o
  16   2  23      603.43      804.12    253.24 o
  18   2  23        1.73      109.29    327.87 o
 -21   3  23        2.02        0.00    316.05 o
 -19   3  23     3549.77     4199.45    512.43 o
 -17   3  23      926.27      942.80    164.21 o
 -15   3  23      259.35      289.29    129.71 o
 -13   3  23        5.78        7.05     74.24 o
 -11   3  23     1952.64     2075.79    134.40 o
  -9   3  23      616.41      412.72     72.22 o
  -7   3  23     1388.78     1224.52    100.79 o
  -5   3  23      146.38      101.85     53.70 o
  -3   3  23     8194.63     7955.83    231.43 o
  -1   3  23     3455.44     3679.82    151.71 o
   1   3  23     3486.68     3566.88    157.49 o
   3   3  23       22.68       78.31     50.38 o
   5   3  23      532.08      563.51     76.61 o
   7   3  23      385.10      180.74     96.68 o
   9   3  23     1707.60     1607.86    271.67 o
  11   3  23      560.92      699.61    181.62 o
  13   3  23     1273.81     1356.78    262.42 o
  15   3  23      784.44      367.02    282.50 o
  17   3  23      772.40      932.64    445.32 o
 -20   4  23       83.71        0.00    291.99 o
 -18   4  23     1397.74     2191.76    298.15 o
 -16   4  23      464.77      644.30    147.65 o
 -14   4  23     1646.93     1572.83    192.84 o
 -12   4  23     7550.37     7381.50    266.04 o
 -10   4  23     2245.27     2383.37    142.22 o
  -8   4  23     3288.20     3250.09    157.34 o
  -6   4  23     2927.64     3058.84    151.33 o
  -4   4  23     2150.02     2064.97    125.49 o
  -2   4  23     2612.42     2845.91    164.66 o
   0   4  23     6717.31     6134.74    192.97 o
   2   4  23      589.77      788.94     87.27 o
   4   4  23      528.81      343.58     70.19 o
   6   4  23      396.18      420.04     93.47 o
   8   4  23    11004.48    11280.62    377.47 o
  10   4  23     1426.49     1282.56    165.48 o
  12   4  23       11.09        0.00    163.59 o
  14   4  23     3313.63     3531.06    392.67 o
  16   4  23       20.11      280.16    373.14 o
 -19   5  23      129.34       85.52    199.15 o
 -17   5  23       69.44       35.06    160.00 o
 -15   5  23     1407.01     1472.19    215.97 o
 -13   5  23      593.55      476.83    140.16 o
 -11   5  23      687.07      576.12     98.84 o
  -9   5  23     1338.93     1372.22    132.18 o
  -7   5  23      401.05      361.64     70.01 o
  -5   5  23      299.14      396.53     75.42 o
  -3   5  23      475.26      386.43     71.10 o
  -1   5  23     1402.13     1385.56    109.20 o
   1   5  23      287.76      178.75     62.08 o
   3   5  23      112.41       81.55     65.84 o
   5   5  23     4505.18     5249.85    219.86 o
   7   5  23     1689.69     1534.48    169.01 o
   9   5  23      372.85      425.91    120.70 o
  11   5  23     1959.70     2004.79    252.42 o
  13   5  23       36.58      134.30    194.21 o
  15   5  23        4.63      132.54    341.74 o
 -16   6  23        2.74        0.00    167.34 o
 -14   6  23      129.56      238.24    134.60 o
 -12   6  23      898.96      722.55    157.90 o
 -10   6  23      112.25      251.40     91.02 o
  -8   6  23      745.81      702.52    111.24 o
  -6   6  23      570.52      598.28    113.80 o
  -4   6  23      461.02      352.80     76.28 o
  -2   6  23     2602.79     2753.04    149.32 o
   0   6  23     1498.57     1707.87    144.34 o
   2   6  23      511.59      587.08     99.92 o
   4   6  23        1.27       93.08     76.23 o
   6   6  23       16.10        0.00     85.84 o
   8   6  23     3396.32     3713.12    362.93 o
  10   6  23      353.51      512.67    141.04 o
  12   6  23       46.70        0.00    141.94 o
  14   6  23      215.58       48.12    308.71 o
 -15   7  23      702.91      655.84    264.26 o
 -13   7  23     2873.82     2943.73    405.66 o
 -11   7  23     1942.37     2498.00    250.15 o
  -9   7  23     2907.84     2597.82    190.40 o
  -7   7  23      817.51      882.93    129.27 o
  -5   7  23      109.18      125.28    123.65 o
  -3   7  23      224.53      201.50    109.58 o
  -1   7  23       76.82        0.00     72.83 o
   1   7  23       41.52        0.00     79.80 o
   3   7  23       96.85      132.52     84.16 o
   5   7  23     1226.40     1395.31    182.96 o
   7   7  23     1045.22      743.71    148.20 o
   9   7  23       87.71       90.96    139.09 o
  11   7  23      130.89      151.23    197.13 o
 -12   8  23      308.98      301.77    375.99 o
 -10   8  23     4488.80     4766.05    530.08 o
  -8   8  23      142.21        0.00    135.08 o
  -6   8  23      738.16      565.03    158.80 o
  -4   8  23     1844.48     1841.61    227.14 o
  -2   8  23        2.77        0.00    110.21 o
   0   8  23     1473.33     1638.85    185.02 o
   2   8  23      369.29      365.75    117.80 o
   4   8  23       39.98        8.67    115.02 o
   6   8  23       33.71        0.00    150.29 o
   8   8  23       67.99        0.00    170.03 o
  -9   9  23      207.13      105.44    184.94 o
  -7   9  23       98.04      316.01    182.43 o
  -5   9  23        0.03        0.00    162.30 o
  -3   9  23      168.50      267.52    250.39 o
  -1   9  23      256.87      139.98    189.55 o
   1   9  23      583.77      577.36    200.11 o
   3   9  23      334.89      446.54    279.34 o
   5   9  23       65.07       60.73    199.16 o
 -20   0  24      315.40      404.17    242.71 o
 -18   0  24     1807.05     1418.37    296.36 o
 -16   0  24     5314.66     5270.77    382.81 o
 -14   0  24      283.66      304.40    106.93 o
 -12   0  24      150.30      131.38     88.29 o
 -10   0  24     2654.58     2845.56    192.20 o
  -8   0  24      595.80      507.30    112.87 o
  -6   0  24     3092.51     2872.62    209.56 o
  -4   0  24      661.15      880.94    128.67 o
  -2   0  24    12118.26    12343.05    429.74 o
   0   0  24     9288.38     8150.99    347.16 o
   2   0  24       11.54       80.09     85.94 o
   4   0  24      328.33      264.98     84.63 o
   6   0  24     1104.53     1101.60    178.82 o
   8   0  24      423.31      272.77     96.38 o
  10   0  24      406.17      546.02    204.08 o
  12   0  24    19493.82    19864.83    863.58 o
  14   0  24     4623.39     4757.43    463.94 o
 -21   1  24       45.56      136.61    331.95 o
 -19   1  24      710.84      650.06    213.44 o
 -17   1  24     1744.58     2149.37    221.49 o
 -15   1  24       15.93      115.42     78.05 o
 -13   1  24     1413.26     1474.79    117.62 o
 -11   1  24        2.09        0.00     53.03 o
  -9   1  24      161.40       87.51     53.96 o
  -7   1  24      224.83      114.80     55.06 o
  -5   1  24        7.92       24.75     46.42 o
  -3   1  24      166.81      126.52     51.08 o
  -1   1  24      211.20      344.02     58.43 o
   1   1  24      263.89      343.84     65.45 o
   3   1  24       13.93      144.19     52.18 o
   5   1  24      219.40      197.76     65.24 o
   7   1  24       71.76       39.80     51.97 o
   9   1  24       18.70       59.77     76.26 o
  11   1  24     2188.56     1814.26    210.88 o
  13   1  24     2458.38     1987.21    543.80 o
  15   1  24      891.88      752.08    401.07 o
  17   1  24       27.46        0.00    257.89 o
 -20   2  24       53.39      144.09    255.09 o
 -18   2  24      146.25      306.49    177.54 o
 -16   2  24      374.75      349.93    123.80 o
 -14   2  24      168.71       63.43     74.05 o
 -12   2  24      166.96       41.54     61.23 o
 -10   2  24      124.18       91.77     58.53 o
  -8   2  24     9192.73     8774.49    231.58 o
  -6   2  24     4114.88     3855.15    159.93 o
  -4   2  24        7.11       16.83     47.59 o
  -2   2  24    13688.33    13547.07    276.25 o
   0   2  24      108.90      105.58     51.07 o
   2   2  24      117.34       81.25     46.90 o
   4   2  24     4401.18     4657.35    167.30 o
   6   2  24      173.25       68.71     63.96 o
   8   2  24      115.84       10.02     78.64 o
  10   2  24        3.57        0.00     71.37 o
  12   2  24       12.13      126.87    162.95 o
  14   2  24      848.71     1343.37    336.33 o
  16   2  24      244.12       66.67    241.14 o
  18   2  24      122.62      440.02    362.94 o
 -19   3  24       93.97      100.56    230.55 o
 -17   3  24      941.82      765.33    162.95 o
 -15   3  24      538.91      653.41    145.26 o
 -13   3  24     2023.08     2080.94    148.55 o
 -11   3  24     2251.56     1913.48    134.04 o
  -9   3  24      227.58      274.88     70.00 o
  -7   3  24     2177.19     2231.02    134.42 o
  -5   3  24     9330.11     9059.36    230.23 o
  -3   3  24     4631.09     4734.38    173.42 o
  -1   3  24       29.47       11.41     51.98 o
   1   3  24      174.87      105.45     51.86 o
   3   3  24      176.21      195.99     58.03 o
   5   3  24     1346.26     1313.06    105.03 o
   7   3  24     4104.17     3850.84    213.15 o
   9   3  24      514.26      262.21    102.05 o
  11   3  24      171.03      356.00    133.98 o
  13   3  24     2387.37     3122.23    358.79 o
  15   3  24     1590.20     1596.18    287.18 o
  17   3  24       11.60        0.00    336.84 o
 -18   4  24     1261.89      589.80    600.49 o
 -16   4  24      218.24      213.66    130.57 o
 -14   4  24       25.50        0.00    103.63 o
 -12   4  24     2408.87     2625.05    184.51 o
 -10   4  24      200.56      207.75     70.72 o
  -8   4  24      207.19      311.13     70.60 o
  -6   4  24       38.51       61.39     55.66 o
  -4   4  24       48.21       65.68     52.66 o
  -2   4  24      362.93      297.19     72.95 o
   0   4  24        0.43        0.00     51.29 o
   2   4  24       63.40       96.41     57.61 o
   4   4  24     1138.86     1112.43    100.75 o
   6   4  24       30.87        0.00     70.16 o
   8   4  24      124.43      165.62     90.51 o
  10   4  24     2006.26     1961.97    193.75 o
  12   4  24      636.75      819.56    229.42 o
  14   4  24        8.43      122.41    194.03 o
  16   4  24     1673.15     2028.40    567.25 o
 -17   5  24       52.20        0.00    147.36 o
 -15   5  24      550.98      323.00    137.02 o
 -13   5  24     2632.38     2184.29    217.74 o
 -11   5  24      943.21      910.93    121.94 o
  -9   5  24     1508.04     1413.71    129.95 o
  -7   5  24     1443.99     1580.19    121.90 o
  -5   5  24     1949.78     2006.62    134.26 o
  -3   5  24     3284.60     3388.90    162.91 o
  -1   5  24     7864.79     7974.67    229.72 o
   1   5  24     1236.63     1075.85    119.94 o
   3   5  24      690.90      753.71    103.79 o
   5   5  24     2048.25     2256.15    165.00 o
   7   5  24      495.41      706.48    200.00 o
   9   5  24        2.27        0.00     95.86 o
  11   5  24      452.54      211.49    197.06 o
  13   5  24      214.23      507.87    490.38 o
  15   5  24      196.18      152.11    347.04 o
 -16   6  24       58.26        0.00    189.12 o
 -14   6  24      729.47      715.09    187.78 o
 -12   6  24      270.66      221.12    120.07 o
 -10   6  24      736.74      770.32    118.81 o
  -8   6  24      323.36      325.56     96.22 o
  -6   6  24     2309.26     1960.99    246.65 o
  -4   6  24     1120.26     1384.13    119.74 o
  -2   6  24     4360.62     5088.21    198.99 o
   0   6  24     3974.06     4487.40    216.96 o
   2   6  24     7395.20     7240.27    290.06 o
   4   6  24      673.95      492.15    111.05 o
   6   6  24       57.17      190.60    132.93 o
   8   6  24      112.13        0.00    112.34 o
  10   6  24      244.87      325.37    129.65 o
  12   6  24       21.62        0.00    134.31 o
 -15   7  24       13.38        0.00    192.35 o
 -13   7  24      445.19      369.54    228.10 o
 -11   7  24       24.40        0.00    139.90 o
  -9   7  24      131.45       15.98     87.66 o
  -7   7  24      429.62      368.64    106.07 o
  -5   7  24       15.72        0.00     79.18 o
  -3   7  24     1099.75     1176.88    169.85 o
  -1   7  24       84.72        0.75     80.27 o
   1   7  24     1028.04      924.52    140.27 o
   3   7  24      257.36      235.38     92.18 o
   5   7  24      149.63      333.79    132.24 o
   7   7  24      112.02        0.00    107.29 o
   9   7  24      182.35      314.16    200.21 o
  11   7  24      764.06      783.66    253.39 o
 -12   8  24       20.33       28.97    198.44 o
 -10   8  24      530.24      542.49    204.83 o
  -8   8  24     3467.73     3278.07    259.25 o
  -6   8  24      701.64      787.22    172.72 o
  -4   8  24      856.54      715.94    168.44 o
  -2   8  24      397.70      322.99    138.65 o
   0   8  24      568.95      947.67    179.40 o
   2   8  24      654.05      486.75    156.27 o
   4   8  24      890.13      898.27    223.52 o
   6   8  24       49.95        0.00    165.66 o
   8   8  24        0.31        0.00    197.91 o
  -7   9  24     1145.64     1234.01    380.07 o
  -5   9  24     1707.01     2385.23    480.80 o
  -3   9  24     3191.95     3704.42    432.14 o
  -1   9  24      876.09     1281.73    280.61 o
   1   9  24     1777.87     2406.25    299.45 o
   3   9  24     1445.42     1489.29    449.80 o
 -21   1  25     1469.06     2408.06    594.57 o
 -19   1  25       78.49      165.79    194.48 o
 -17   1  25     7184.57     8013.97    370.88 o
 -15   1  25      987.84     1281.63    124.12 o
 -13   1  25     1129.39     1168.55    128.54 o
 -11   1  25    14305.04    14559.98    309.98 o
  -9   1  25      248.75      214.82     63.77 o
  -7   1  25     1285.93     1327.75    102.34 o
  -5   1  25     9277.33     9071.79    226.83 o
  -3   1  25      216.17      213.76     58.86 o
  -1   1  25     6754.66     6649.38    193.96 o
   1   1  25       25.86      102.45     53.92 o
   3   1  25     3275.30     2959.69    201.61 o
   5   1  25     9688.94     9116.51    238.03 o
   7   1  25      207.51       69.31     85.60 o
   9   1  25     2834.15     2569.30    190.37 o
  11   1  25      262.27      225.70    136.38 o
  13   1  25      298.53      346.62    220.93 o
  15   1  25     1643.37     2336.26    402.45 o
  17   1  25       60.67       94.20    345.00 o
 -20   2  25     1020.79      864.95    443.28 o
 -18   2  25     1024.94      612.85    242.82 o
 -16   2  25     2500.56     2538.34    206.30 o
 -14   2  25     2666.03     2592.85    189.62 o
 -12   2  25     4378.12     4580.66    189.42 o
 -10   2  25     2848.53     2998.16    160.92 o
  -8   2  25      538.73      467.59     75.89 o
  -6   2  25     4372.93     4409.81    172.75 o
  -4   2  25      708.41      599.20     75.56 o
  -2   2  25        2.85       68.80     75.60 o
   0   2  25       91.19        8.75     47.25 o
   2   2  25     1006.20      972.75     94.02 o
   4   2  25      545.98      660.49    102.87 o
   6   2  25      365.06      451.77     81.99 o
   8   2  25       70.21      107.26     81.74 o
  10   2  25     1708.19     1538.96    157.10 o
  12   2  25       55.51      129.30    223.03 o
  14   2  25      151.40        0.00    225.26 o
  16   2  25       13.12      286.78    267.52 o
 -19   3  25       95.43       87.27    322.98 o
 -17   3  25       54.46        0.00    123.75 o
 -15   3  25       42.23        0.00    112.41 o
 -13   3  25     2830.49     2677.86    158.62 o
 -11   3  25     1354.76     1341.78    123.42 o
  -9   3  25      791.45      844.57     94.05 o
  -7   3  25     8989.02     9338.74    245.41 o
  -5   3  25     4451.32     4865.32    182.49 o
  -3   3  25     1686.49     1646.93    114.59 o
  -1   3  25     1624.73     1741.32    163.44 o
   1   3  25      562.46      566.27     78.55 o
   3   3  25    12744.09    12480.31    271.00 o
   5   3  25     6711.88     6451.69    236.50 o
   7   3  25     3132.72     2745.83    175.42 o
   9   3  25     1309.28     1268.23    158.74 o
  11   3  25     2052.86     2039.27    292.98 o
  13   3  25       64.25      138.77    193.35 o
  15   3  25     2051.74     1782.79    366.84 o
 -18   4  25      661.31      624.58    340.72 o
 -16   4  25     1017.94      876.60    172.20 o
 -14   4  25      529.64      283.88    126.64 o
 -12   4  25      793.13      865.20    122.62 o
 -10   4  25      797.15      625.84     90.21 o
  -8   4  25       74.47      116.01     61.66 o
  -6   4  25       94.05       43.77     53.53 o
  -4   4  25      891.83      658.78     83.59 o
  -2   4  25     4766.34     4847.63    191.24 o
   0   4  25     3170.63     3093.88    153.34 o
   2   4  25     1556.86     1475.98    112.29 o
   4   4  25     4294.53     4687.78    256.46 o
   6   4  25     1407.52     1313.36    177.66 o
   8   4  25     5860.58     5748.82    294.16 o
  10   4  25      833.71     1233.52    165.58 o
  12   4  25        7.90       57.68    181.46 o
  14   4  25       80.64      272.55    328.28 o
  16   4  25      897.90      895.53    457.55 o
 -17   5  25      531.56      536.66    368.86 o
 -15   5  25      720.56      591.47    197.14 o
 -13   5  25      830.34      981.59    171.65 o
 -11   5  25      572.91      417.96    100.67 o
  -9   5  25     1782.82     1992.96    160.96 o
  -7   5  25      926.07      980.79    120.33 o
  -5   5  25      144.75      151.90     68.13 o
  -3   5  25      343.68      311.96     71.52 o
  -1   5  25      475.89      477.04     75.60 o
   1   5  25     4193.49     4389.35    182.98 o
   3   5  25      488.51      400.94     85.13 o
   5   5  25      397.26      421.64    115.50 o
   7   5  25      426.29      531.44    131.01 o
   9   5  25      992.70      915.84    153.02 o
  11   5  25       69.28       70.31    119.64 o
  13   5  25      536.33      435.53    382.93 o
 -16   6  25        3.16        1.99    210.45 o
 -14   6  25      566.97      557.18    357.85 o
 -12   6  25       29.45       15.06    111.29 o
 -10   6  25      245.37      211.21     96.42 o
  -8   6  25      507.07      693.94    114.98 o
  -6   6  25       98.58        0.00     75.26 o
  -4   6  25        7.70      100.04     69.48 o
  -2   6  25     1656.26     2217.60    147.18 o
   0   6  25     1563.54     1573.58    147.87 o
   2   6  25      601.12      745.69    106.02 o
   4   6  25     1737.42     1933.89    159.39 o
   6   6  25      655.04      663.92    137.20 o
   8   6  25      287.12       83.78    112.06 o
  10   6  25      306.91      485.81    159.28 o
  12   6  25        3.57        0.00    142.00 o
 -13   7  25       17.03       25.42    209.20 o
 -11   7  25        0.19        0.00    156.20 o
  -9   7  25       14.97        0.00     94.81 o
  -7   7  25      591.91      412.66    115.98 o
  -5   7  25       62.27       87.73     91.62 o
  -3   7  25      371.44      283.75    113.85 o
  -1   7  25      778.33      670.82    114.24 o
   1   7  25     3325.47     3701.67    231.66 o
   3   7  25     3716.22     4135.37    278.39 o
   5   7  25     3027.95     3437.34    291.45 o
   7   7  25     1718.57     1998.60    230.24 o
   9   7  25     1985.41     2599.18    487.12 o
  11   7  25     1883.24     2060.15    365.23 o
 -10   8  25      395.33      189.50    229.18 o
  -8   8  25      300.19        0.00    125.92 o
  -6   8  25       53.72        0.00    119.41 o
  -4   8  25      126.29        7.86    182.65 o
  -2   8  25       97.64        0.00    114.84 o
   0   8  25      733.40      887.47    203.72 o
   2   8  25      406.82      288.90    192.21 o
   4   8  25      671.41      579.12    202.37 o
   6   8  25     1650.46     1962.10    361.69 o
   8   8  25     1008.82      868.82    287.60 o
  -5   9  25       45.50        0.00    180.66 o
  -3   9  25     1072.31     1199.76    269.93 o
  -1   9  25      567.92      583.97    232.49 o
   1   9  25        0.66        0.00    181.37 o
 -20   0  26      552.33      545.65    290.23 o
 -18   0  26        3.23        0.00    194.02 o
 -16   0  26     2397.68     2675.50    373.74 o
 -14   0  26       75.88        0.00     96.98 o
 -12   0  26     6820.69     7017.01    342.08 o
 -10   0  26     4276.81     4787.55    299.08 o
  -8   0  26       52.12        0.00     76.05 o
  -6   0  26    16775.98    17848.47    515.37 o
  -4   0  26    10967.23    10956.15    444.75 o
  -2   0  26    16214.49    15568.28    463.60 o
   0   0  26    18780.42    19082.09    522.38 o
   2   0  26     5022.73     5010.49    268.07 o
   4   0  26     1769.32     1849.66    179.45 o
   6   0  26      608.86      496.78    110.76 o
   8   0  26      143.48      186.08     93.97 o
  10   0  26      429.12      106.83    436.96 o
  12   0  26        3.12       11.75    192.21 o
  14   0  26     1083.91     1221.87    295.86 o
 -19   1  26        0.54       30.74    200.16 o
 -17   1  26      239.83      207.83    139.39 o
 -15   1  26     1373.07     1364.06    214.17 o
 -13   1  26     4876.89     4776.02    236.20 o
 -11   1  26      322.28      311.14     72.62 o
  -9   1  26      476.20      375.46     73.74 o
  -7   1  26      402.07      355.79     68.94 o
  -5   1  26     4661.08     4512.44    227.90 o
  -3   1  26     4311.44     4020.27    255.53 o
  -1   1  26     5341.23     5699.99    201.79 o
   1   1  26      823.87      915.65    111.90 o
   3   1  26     3034.91     3311.66    208.94 o
   5   1  26     1748.88     1891.89    172.55 o
   7   1  26      882.15      684.66     88.95 o
   9   1  26        2.02        0.00     76.36 o
  11   1  26      197.24       92.07    129.05 o
  13   1  26      176.64      477.74    241.52 o
  15   1  26      169.25      147.62    268.56 o
  17   1  26       95.18       86.05    366.21 o
 -20   2  26     1240.52      290.35    340.11 o
 -18   2  26        2.70      160.14    200.58 o
 -16   2  26      401.68      197.79    108.96 o
 -14   2  26      784.55      597.12    112.97 o
 -12   2  26      361.08      230.93     75.82 o
 -10   2  26     1264.09     1226.51    111.49 o
  -8   2  26       45.62      190.68     60.71 o
  -6   2  26     1063.77     1167.94    102.81 o
  -4   2  26     4563.93     5268.90    187.26 o
  -2   2  26      216.97      165.31     52.45 o
   0   2  26      835.72      887.84     99.43 o
   2   2  26      988.58      830.45     93.77 o
   4   2  26     5379.07     5274.01    210.24 o
   6   2  26       17.11       31.77     79.07 o
   8   2  26     1937.04     2042.06    246.51 o
  10   2  26     1060.02     1324.39    434.92 o
  12   2  26        9.90        0.00    204.58 o
  14   2  26     1732.78     1436.87    353.60 o
  16   2  26      158.68      395.97    351.93 o
 -19   3  26        2.24      388.63    331.54 o
 -17   3  26        8.48        9.95    126.68 o
 -15   3  26       10.34        0.00    111.60 o
 -13   3  26     3754.26     3390.00    178.66 o
 -11   3  26     3222.19     3593.35    177.14 o
  -9   3  26     1104.47      997.45    104.95 o
  -7   3  26     8568.16     8609.94    241.85 o
  -5   3  26    14672.06    14724.51    310.55 o
  -3   3  26      301.68      267.74     62.96 o
  -1   3  26     5163.36     5842.73    198.16 o
   1   3  26     5107.41     4770.80    179.84 o
   3   3  26     1224.25     1247.30    128.07 o
   5   3  26        7.73       18.64     56.07 o
   7   3  26      135.27      247.75     83.23 o
   9   3  26      303.54      300.98    107.01 o
  11   3  26     1367.15     1253.27    285.40 o
  13   3  26      453.75      475.60    270.87 o
  15   3  26      786.50      388.23    373.14 o
 -18   4  26      231.17      229.61    217.67 o
 -16   4  26      197.13        0.00    131.81 o
 -14   4  26      118.46      247.57    127.53 o
 -12   4  26        2.41        0.00     83.63 o
 -10   4  26     3534.22     3381.36    172.99 o
  -8   4  26     3927.95     3852.55    179.27 o
  -6   4  26     1713.90     1585.90    131.75 o
  -4   4  26     2205.74     2175.40    137.05 o
  -2   4  26     5100.54     4951.51    189.04 o
   0   4  26      412.37      328.87     70.27 o
   2   4  26     2653.05     2898.93    152.28 o
   4   4  26     3080.36     3374.23    161.70 o
   6   4  26      671.32      680.03    126.33 o
   8   4  26       31.44      106.08     99.46 o
  10   4  26     2777.68     3195.65    242.96 o
  12   4  26      159.28       43.34    191.88 o
  14   4  26      381.32      589.93    279.04 o
 -17   5  26       43.09      276.70    241.01 o
 -15   5  26      223.25      220.73    156.12 o
 -13   5  26        6.06       61.31    120.39 o
 -11   5  26      905.29      563.63    117.40 o
  -9   5  26       79.38        0.00     75.43 o
  -7   5  26        9.06       56.48     62.19 o
  -5   5  26       74.11      128.81     71.23 o
  -3   5  26      269.11      280.24     72.71 o
  -1   5  26      333.98      392.46     81.07 o
   1   5  26      232.26      191.28     67.58 o
   3   5  26       47.53      157.18     76.74 o
   5   5  26       39.85        0.00     97.92 o
   7   5  26      567.49      640.54    143.12 o
   9   5  26     1469.97     1455.71    177.84 o
  11   5  26     1549.86     2088.65    255.28 o
  13   5  26     2382.70     1870.17    553.39 o
 -16   6  26       35.80      144.54    202.59 o
 -14   6  26        0.05        0.00    188.53 o
 -12   6  26       48.85       53.57    120.26 o
 -10   6  26      164.28       99.81     93.16 o
  -8   6  26      680.78      441.85    136.93 o
  -6   6  26      227.01      266.99    112.22 o
  -4   6  26      108.90       82.18     80.59 o
  -2   6  26      573.44      354.45     83.84 o
   0   6  26      104.67      163.90     78.34 o
   2   6  26      480.01      540.66    103.27 o
   4   6  26        9.95        0.00     86.97 o
   6   6  26        6.31       85.93    103.38 o
   8   6  26      510.90      287.37    129.15 o
  10   6  26      107.79        0.00    142.00 o
  12   6  26     2428.80     3748.58    454.39 o
 -13   7  26       78.15       37.30    203.95 o
 -11   7  26      238.52        6.61    306.46 o
  -9   7  26      640.53      607.20    139.91 o
  -7   7  26       12.30        7.94     95.06 o
  -5   7  26      368.31      473.45    110.48 o
  -3   7  26       68.26       81.30    103.49 o
  -1   7  26      109.78      115.05     92.68 o
   1   7  26      184.44       49.84     94.10 o
   3   7  26      653.65      617.30    187.71 o
   5   7  26      348.50      371.19    125.07 o
   7   7  26      275.37      256.47    199.91 o
   9   7  26      245.88      392.91    357.23 o
 -10   8  26       55.96        0.00    150.89 o
  -8   8  26      182.50        0.00    176.95 o
  -6   8  26      156.23      249.75    190.43 o
  -4   8  26      122.40       93.08    157.23 o
  -2   8  26       71.67        0.00    155.06 o
   0   8  26       43.92       65.35    139.26 o
   2   8  26        9.55        0.00    133.64 o
   4   8  26        0.67      198.93    314.82 o
   6   8  26     1117.55     1605.51    336.37 o
 -19   1  27      476.41      358.86    380.89 o
 -17   1  27      770.46      755.28    187.65 o
 -15   1  27       86.27       15.31     88.94 o
 -13   1  27       79.73      131.58     76.71 o
 -11   1  27      129.48      134.67     73.14 o
  -9   1  27      418.60      466.59     81.75 o
  -7   1  27     3022.64     2849.42    161.94 o
  -5   1  27     5105.39     4999.18    200.44 o
  -3   1  27        7.12       99.75     54.90 o
  -1   1  27     5031.74     5373.72    201.37 o
   1   1  27     4744.71     4609.30    187.33 o
   3   1  27     3180.99     3295.31    165.02 o
   5   1  27    10953.53    11037.12    273.80 o
   7   1  27     2521.75     2662.81    198.24 o
   9   1  27     2404.10     2291.07    197.39 o
  11   1  27     7205.31     7694.62    551.32 o
  13   1  27      970.57      671.16    279.32 o
  15   1  27      187.08      316.05    303.20 o
 -20   2  27       18.38      281.79    348.26 o
 -18   2  27       16.18       75.63    228.21 o
 -16   2  27       85.51      120.83    125.99 o
 -14   2  27      165.32       40.46     76.09 o
 -12   2  27      191.49      195.44     74.73 o
 -10   2  27      461.11      484.97     82.15 o
  -8   2  27     1141.17     1400.29    131.80 o
  -6   2  27     2641.22     2666.56    147.72 o
  -4   2  27      100.39      131.36     57.72 o
  -2   2  27     3388.04     3641.53    161.86 o
   0   2  27    10838.31    10942.31    290.47 o
   2   2  27     3996.61     3859.69    175.74 o
   4   2  27     6831.31     7574.21    256.40 o
   6   2  27    10345.70    10582.01    310.97 o
   8   2  27     6526.94     6451.64    345.20 o
  10   2  27     1635.33     1906.66    350.40 o
  12   2  27       89.80       38.32    243.46 o
  14   2  27      337.44      275.68    285.77 o
  16   2  27       14.21        0.00    307.07 o
 -19   3  27       37.34       93.79    332.36 o
 -17   3  27       26.30        0.00    188.24 o
 -15   3  27      399.83      263.20    130.96 o
 -13   3  27      164.68       99.29     77.90 o
 -11   3  27     1086.92     1014.64    109.27 o
  -9   3  27     1669.46     2111.93    145.87 o
  -7   3  27      396.36      444.05     79.82 o
  -5   3  27      690.63      613.11     85.96 o
  -3   3  27     5378.55     5371.03    207.49 o
  -1   3  27      114.27       99.11     55.48 o
   1   3  27        8.01       29.69     51.29 o
   3   3  27     4042.97     4366.83    179.04 o
   5   3  27       80.72       10.09     58.50 o
   7   3  27     1154.56     1072.90    144.70 o
   9   3  27      319.79      301.22    132.50 o
  11   3  27     1004.65      484.49    348.06 o
  13   3  27      281.16      250.11    268.76 o
  15   3  27      697.68      857.20    448.99 o
 -18   4  27      214.90      404.02    242.58 o
 -16   4  27      358.10      261.15    146.74 o
 -14   4  27     1497.04     1610.30    204.51 o
 -12   4  27      996.34      915.88    132.26 o
 -10   4  27      699.29      530.70    102.47 o
  -8   4  27       12.16       26.45     63.40 o
  -6   4  27        0.05        0.00     54.73 o
  -4   4  27      332.47      409.30     79.08 o
  -2   4  27     3575.52     3413.36    166.77 o
   0   4  27      558.66      721.22     96.47 o
   2   4  27      419.88      330.07     74.31 o
   4   4  27      357.15      297.70     94.29 o
   6   4  27     6069.81     6347.73    308.71 o
   8   4  27       96.56       22.70     92.60 o
  10   4  27      116.55       59.97    115.77 o
  12   4  27     1015.87     1089.61    331.87 o
  14   4  27      111.80       62.80    362.54 o
 -17   5  27      135.71        2.24    193.19 o
 -15   5  27      514.74      401.46    229.42 o
 -13   5  27     1195.39     1270.34    196.47 o
 -11   5  27      953.34      895.85    169.81 o
  -9   5  27      134.86        5.17     83.90 o
  -7   5  27      280.62      241.67     79.06 o
  -5   5  27      344.89      206.46     71.50 o
  -3   5  27     1890.92     1978.16    138.33 o
  -1   5  27     2726.47     2740.09    158.15 o
   1   5  27     1157.99     1249.34    129.73 o
   3   5  27     5127.66     5603.44    262.17 o
   5   5  27      824.90      506.84    138.58 o
   7   5  27      674.13      753.60    171.28 o
   9   5  27     1131.27     1171.56    177.50 o
  11   5  27       14.92      150.59    141.14 o
  13   5  27       63.91       73.00    333.99 o
 -14   6  27     1288.46     1287.70    323.50 o
 -12   6  27       32.25        0.00    140.17 o
 -10   6  27      310.06      333.01    111.42 o
  -8   6  27      681.05      853.18    135.77 o
  -6   6  27       19.17      148.54     93.48 o
  -4   6  27      553.51      539.45     95.70 o
  -2   6  27      219.56      182.36     79.35 o
   0   6  27       16.12      124.27     86.53 o
   2   6  27     1221.27     1111.21    132.35 o
   4   6  27       47.35       19.89    102.51 o
   6   6  27       85.08      146.31    113.59 o
   8   6  27      565.01      562.90    168.67 o
  10   6  27       18.78        0.00    211.39 o
 -13   7  27     1483.89      808.39    275.95 o
 -11   7  27     1445.42     1193.14    300.09 o
  -9   7  27      581.14      489.74    136.47 o
  -7   7  27      152.89      150.74    133.39 o
  -5   7  27      640.50      472.54    118.47 o
  -3   7  27        5.96        0.00    109.52 o
  -1   7  27      141.70      150.68     93.54 o
   1   7  27      214.16      309.36    110.57 o
   3   7  27      437.84      398.25    122.19 o
   5   7  27      227.66      123.95    145.38 o
   7   7  27       21.89      114.28    198.78 o
   9   7  27      218.40      110.24    195.13 o
  -8   8  27       69.70       52.00    138.83 o
  -6   8  27      327.36      341.49    209.44 o
  -4   8  27        0.20      111.66    173.21 o
  -2   8  27        4.05       24.07    176.14 o
   0   8  27      101.12       50.31    150.56 o
   2   8  27       32.67        0.00    135.81 o
   4   8  27      188.39      231.31    196.04 o
 -20   0  28      556.44      710.39    422.07 o
 -18   0  28      662.96      483.11    316.25 o
 -16   0  28     1424.97      892.78    273.24 o
 -14   0  28     1894.88     1720.28    213.58 o
 -12   0  28      203.68       55.00     88.99 o
 -10   0  28     3554.54     3405.01    257.85 o
  -8   0  28     1276.26     1620.20    191.53 o
  -6   0  28      975.92      929.17    156.51 o
  -4   0  28     1102.69     1223.32    231.03 o
  -2   0  28    10347.32     9450.11    772.73 o
   0   0  28     7720.00     7839.96    380.65 o
   2   0  28     2413.21     2422.41    212.54 o
   4   0  28     8847.97     9219.96    362.95 o
   6   0  28     2079.01     2034.20    202.50 o
   8   0  28      218.88      284.37    105.04 o
  10   0  28    13920.65    13485.59    956.29 o
  12   0  28     9106.03     8449.41    608.19 o
  14   0  28     1873.51     2573.34    404.59 o
 -19   1  28      393.84      729.44    289.01 o
 -17   1  28      289.32      268.82    138.87 o
 -15   1  28        8.54       25.66     81.06 o
 -13   1  28       37.04       27.95     73.70 o
 -11   1  28      490.77      548.39     93.30 o
  -9   1  28      174.81       41.36     66.79 o
  -7   1  28      398.83      476.48     87.40 o
  -5   1  28     1085.93     1106.26    107.24 o
  -3   1  28      320.93      241.25     65.76 o
  -1   1  28     3173.73     3403.06    170.37 o
   1   1  28     1141.10     1204.20    110.61 o
   3   1  28     1861.25     1712.96    151.76 o
   5   1  28      328.09      252.29     68.89 o
   7   1  28     1985.14     1851.72    176.76 o
   9   1  28     3853.83     3584.63    289.11 o
  11   1  28     2129.50     2450.70    266.05 o
  13   1  28      780.19      540.94    284.99 o
  15   1  28      998.52      866.65    332.28 o
 -18   2  28       15.58        0.00    254.88 o
 -16   2  28      166.11      100.07    113.73 o
 -14   2  28      229.87      275.48     89.08 o
 -12   2  28        2.88       46.84     69.77 o
 -10   2  28     4345.51     4146.61    186.82 o
  -8   2  28      584.48      717.40     91.77 o
  -6   2  28     1215.86     1276.54    110.92 o
  -4   2  28    12439.20    12443.20    283.00 o
  -2   2  28     1816.10     1305.88    124.29 o
   0   2  28      262.81      346.48     76.80 o
   2   2  28     1921.75     2004.72    147.28 o
   4   2  28     3249.80     3357.78    171.66 o
   6   2  28     3292.58     3468.95    175.46 o
   8   2  28      180.45      150.32     89.24 o
  10   2  28      947.90      963.47    290.21 o
  12   2  28     1941.31     2327.55    770.34 o
  14   2  28      808.75      761.51    324.25 o
 -17   3  28      131.89      259.20    165.58 o
 -15   3  28       94.41       53.00    120.55 o
 -13   3  28       21.87      120.73     82.84 o
 -11   3  28      163.25      202.72     79.65 o
  -9   3  28      684.46      520.62     91.03 o
  -7   3  28     1301.74     1333.73    116.90 o
  -5   3  28     1721.44     1576.66    121.43 o
  -3   3  28       54.33       54.55     58.74 o
  -1   3  28      804.53      513.52     96.84 o
   1   3  28      457.96      455.04     78.47 o
   3   3  28      518.20      479.15     86.71 o
   5   3  28     3668.49     3827.05    184.08 o
   7   3  28      419.16      258.82    166.18 o
   9   3  28     5318.40     5642.45    328.82 o
  11   3  28     1983.28     1806.45    387.25 o
  13   3  28      440.73      387.82    391.08 o
  15   3  28      779.06      602.32    462.04 o
 -18   4  28      238.21      153.65    226.64 o
 -16   4  28     1376.64     1038.81    257.26 o
 -14   4  28      953.56      713.74    181.22 o
 -12   4  28       49.37      109.06     92.97 o
 -10   4  28      779.20      610.16     99.35 o
  -8   4  28       42.50       52.04     68.63 o
  -6   4  28       33.63        0.00     58.11 o
  -4   4  28     4314.05     4421.74    215.50 o
  -2   4  28      596.17      707.45     94.32 o
   0   4  28      165.54      205.11     81.67 o
   2   4  28      153.36      178.67     67.87 o
   4   4  28     1346.86     1150.64    111.72 o
   6   4  28     1472.41     1604.80    186.56 o
   8   4  28      746.25      739.25    148.95 o
  10   4  28        3.52       48.05    118.47 o
  12   4  28      835.82      855.16    448.99 o
  14   4  28     1858.77     1037.04    470.19 o
 -15   5  28     2253.04     1682.20    536.87 o
 -13   5  28     1403.28     1740.22    239.50 o
 -11   5  28     3018.51     3378.27    216.59 o
  -9   5  28     2038.45     2188.54    180.65 o
  -7   5  28      747.83      904.41    115.16 o
  -5   5  28     1653.59     1970.71    143.37 o
  -3   5  28     2163.80     1992.95    141.61 o
  -1   5  28     1353.52     1111.29    133.91 o
   1   5  28     1764.56     2033.60    145.81 o
   3   5  28      711.63      766.55    114.40 o
   5   5  28       71.39       97.55     99.20 o
   7   5  28     2675.79     2610.67    235.54 o
   9   5  28      643.48      543.41    164.20 o
  11   5  28      364.20      338.70    175.45 o
 -14   6  28      167.52        5.81    202.55 o
 -12   6  28     1265.87      810.47    269.99 o
 -10   6  28      801.88      860.81    147.84 o
  -8   6  28      869.51      651.12    129.40 o
  -6   6  28     1382.46     1493.89    156.48 o
  -4   6  28     2177.05     2361.57    156.89 o
  -2   6  28      412.74      440.93     98.89 o
   0   6  28     1045.08      695.64    125.68 o
   2   6  28      596.33      477.68    103.57 o
   4   6  28      121.38      157.15    118.82 o
   6   6  28      178.44      181.72    123.64 o
   8   6  28      184.80        0.00    140.87 o
  10   6  28        3.59      227.51    212.06 o
 -11   7  28      125.44        0.00    150.45 o
  -9   7  28      113.19      173.52    122.45 o
  -7   7  28        4.04       87.62    107.81 o
  -5   7  28      211.48      300.29    108.33 o
  -3   7  28        0.95        0.00     95.43 o
  -1   7  28      506.56      639.47    124.09 o
   1   7  28       23.02       74.05    107.33 o
   3   7  28       60.85        0.00    115.79 o
   5   7  28      141.24      132.53    196.25 o
   7   7  28      144.32      160.53    205.52 o
  -8   8  28      435.32      772.06    217.85 o
  -6   8  28       96.87      112.18    187.99 o
  -4   8  28     2221.11     1979.07    331.07 o
  -2   8  28     1356.45     2253.60    355.30 o
   0   8  28      431.73      205.90    217.77 o
   2   8  28      923.11      814.62    214.10 o
   4   8  28      136.05      430.09    224.05 o
 -19   1  29     2810.50     2243.27    464.08 o
 -17   1  29      834.78     1101.00    181.51 o
 -15   1  29      102.59       82.37     89.17 o
 -13   1  29     4298.49     4559.19    221.08 o
 -11   1  29     2046.54     2150.94    159.08 o
  -9   1  29      739.95      543.04     93.26 o
  -7   1  29      115.31       68.35     67.55 o
  -5   1  29     4098.63     3978.67    191.93 o
  -3   1  29     1103.79      958.71    106.90 o
  -1   1  29     4121.96     3868.11    198.97 o
   1   1  29     1340.96     1693.34    128.41 o
   3   1  29     3042.59     3391.83    175.67 o
   5   1  29     1415.76     1110.87    111.74 o
   7   1  29     2341.35     2410.40    153.24 o
   9   1  29       35.87        0.00    176.50 o
  11   1  29      669.04      594.04    183.40 o
  13   1  29      614.22      664.48    378.24 o
  15   1  29       54.88      300.14    409.02 o
 -18   2  29     1746.91     2793.84    621.08 o
 -16   2  29      370.33      146.12    122.08 o
 -14   2  29     4027.56     4220.93    219.79 o
 -12   2  29     1787.01     2106.88    162.38 o
 -10   2  29     2072.50     2275.44    187.58 o
  -8   2  29     1919.80     1835.21    143.20 o
  -6   2  29     1540.29     1512.71    139.10 o
  -4   2  29      374.86      188.17     68.83 o
  -2   2  29     3255.97     2997.43    195.53 o
   0   2  29      142.31      154.57     79.82 o
   2   2  29      362.99      269.78     74.05 o
   4   2  29      263.67      316.18     75.68 o
   6   2  29     1042.88     1046.94    110.50 o
   8   2  29      491.19      416.60    118.30 o
  10   2  29     3128.71     2652.61    412.33 o
  12   2  29       89.22      147.04    281.99 o
  14   2  29      804.28      772.78    465.30 o
 -17   3  29      231.88      103.27    228.11 o
 -15   3  29      327.90      389.78    143.00 o
 -13   3  29       38.17        0.00     80.26 o
 -11   3  29     1238.37     1393.52    150.92 o
  -9   3  29     2354.54     2570.60    163.48 o
  -7   3  29      552.50      558.21     92.30 o
  -5   3  29     1182.97     1259.73    136.41 o
  -3   3  29       99.22      106.65     65.62 o
  -1   3  29      304.43      275.76     68.83 o
   1   3  29     4643.94     4542.44    201.26 o
   3   3  29     1735.02     1712.36    136.66 o
   5   3  29      141.88      179.20     74.84 o
   7   3  29     2334.09     2219.43    228.42 o
   9   3  29      408.48      605.56    151.17 o
  11   3  29      271.80      242.13    253.38 o
  13   3  29     1635.58     1104.73    451.44 o
 -16   4  29       27.93        0.00    184.07 o
 -14   4  29      401.34      248.00    189.00 o
 -12   4  29      620.98      638.57    125.80 o
 -10   4  29      222.46      137.10     85.23 o
  -8   4  29      660.34      611.41     96.43 o
  -6   4  29      379.27      314.66     88.40 o
  -4   4  29     2217.15     2184.30    202.76 o
  -2   4  29     1872.34     1464.44    124.10 o
   0   4  29     6143.24     6291.17    236.12 o
   2   4  29     4037.81     4016.78    183.35 o
   4   4  29      807.06      960.92    123.82 o
   6   4  29     4307.31     4731.90    309.46 o
   8   4  29       65.99      310.78    136.40 o
  10   4  29        6.05        0.00    142.14 o
  12   4  29        6.62       80.34    365.39 o
 -15   5  29     1425.97     1164.70    301.02 o
 -13   5  29       27.20       31.85    164.82 o
 -11   5  29      659.40      561.90    123.39 o
  -9   5  29      648.74      605.09    117.43 o
  -7   5  29        0.01        0.00     75.10 o
  -5   5  29       14.12        0.00     66.93 o
  -3   5  29       35.09       58.68     70.33 o
  -1   5  29     1864.49     1926.97    210.91 o
   1   5  29       66.75       11.78     97.27 o
   3   5  29      151.14       79.86     89.56 o
   5   5  29        6.27        0.00     98.75 o
   7   5  29      724.05      582.10    143.56 o
   9   5  29        2.91        0.00    128.08 o
  11   5  29       48.70        0.00    246.31 o
 -14   6  29       57.68        0.00    205.94 o
 -12   6  29     1041.62      887.76    273.64 o
 -10   6  29      860.32      745.27    163.07 o
  -8   6  29      708.08      926.80    155.62 o
  -6   6  29     1676.80     1992.57    176.32 o
  -4   6  29      765.83      831.02    116.04 o
  -2   6  29      951.14      771.13    113.49 o
   0   6  29     2874.83     2764.95    198.78 o
   2   6  29     1884.34     2133.28    195.47 o
   4   6  29       35.62       76.66    116.99 o
   6   6  29     1101.85     1085.05    235.28 o
   8   6  29     1290.42     1248.66    307.19 o
  10   6  29        3.68      139.20    200.69 o
 -11   7  29      439.29      257.97    171.48 o
  -9   7  29      348.76      246.94    161.17 o
  -7   7  29      171.27      302.12    147.69 o
  -5   7  29     1117.73     1142.84    222.85 o
  -3   7  29     1889.01     1888.52    230.46 o
  -1   7  29     2604.48     2729.10    245.22 o
   1   7  29     3653.21     4022.36    285.49 o
   3   7  29     2294.45     3321.78    604.16 o
   5   7  29      729.52      833.34    274.13 o
   7   7  29     2247.32     3265.54    563.17 o
  -6   8  29      295.00      392.48    224.94 o
  -4   8  29      387.67      316.71    223.07 o
  -2   8  29      105.31      288.07    216.20 o
   0   8  29      248.51      254.32    215.11 o
   2   8  29      161.40      130.17    167.40 o
 -18   0  30     1774.30     1847.75    523.62 o
 -16   0  30     3114.57     3395.84    603.55 o
 -14   0  30     3552.52     3718.73    301.32 o
 -12   0  30     3911.64     4689.34    460.12 o
 -10   0  30     5631.76     5919.53    370.18 o
  -8   0  30    11958.54    11562.98    548.88 o
  -6   0  30      947.19      965.41    159.84 o
  -4   0  30    11174.33    11397.07    421.22 o
  -2   0  30     4876.73     4283.09    294.48 o
   0   0  30     2703.65     3318.26    253.95 o
   2   0  30       90.29        0.00     89.00 o
   4   0  30      901.68      780.62    164.72 o
   6   0  30      282.52      136.38    128.32 o
   8   0  30     1990.36     2580.45    374.98 o
  10   0  30       26.15      184.64    232.05 o
  12   0  30     3515.48     4280.67    487.87 o
  14   0  30       98.41      307.48    402.50 o
 -17   1  30      317.12      107.52    153.77 o
 -15   1  30     1897.21     2179.54    197.62 o
 -13   1  30     1105.03     1336.19    140.94 o
 -11   1  30      324.72      355.77     92.93 o
  -9   1  30     2247.90     2329.86    161.58 o
  -7   1  30     7249.19     7189.12    302.41 o
  -5   1  30     2381.31     2316.28    194.90 o
  -3   1  30       10.24        0.00     55.95 o
  -1   1  30      137.23      296.13     71.67 o
   1   1  30     2839.87     2986.39    170.99 o
   3   1  30     2976.67     2807.27    164.93 o
   5   1  30       64.61       16.43     67.32 o
   7   1  30       71.00       16.86     71.79 o
   9   1  30      177.88       54.65    223.32 o
  11   1  30       42.33      152.02    166.01 o
  13   1  30      165.75       52.08    258.51 o
 -18   2  30      100.58        0.00    297.69 o
 -16   2  30       16.43        0.00    135.64 o
 -14   2  30     1895.66     1772.18    156.85 o
 -12   2  30      118.67      211.98     90.60 o
 -10   2  30       68.42      104.82     79.42 o
  -8   2  30     1471.41     1147.51    120.24 o
  -6   2  30     1050.40      815.67    106.04 o
  -4   2  30      406.26      447.92     85.74 o
  -2   2  30     1450.18     1539.63    131.32 o
   0   2  30        3.28      124.24     65.19 o
   2   2  30     1078.15     1110.02    113.93 o
   4   2  30      252.37      242.60     80.63 o
   6   2  30     8115.91     8713.83    380.45 o
   8   2  30      597.01      515.12    121.93 o
  10   2  30      201.44        0.00    280.57 o
  12   2  30     2709.16     3655.79    490.16 o
  14   2  30      217.58      589.27    416.77 o
 -17   3  30       65.95        0.00    251.41 o
 -15   3  30      684.80      514.80    175.16 o
 -13   3  30     1315.37     1454.69    183.47 o
 -11   3  30     1426.46     1407.46    179.00 o
  -9   3  30     1938.44     2212.37    155.57 o
  -7   3  30     6057.74     6168.51    228.09 o
  -5   3  30     3956.95     4313.08    218.07 o
  -3   3  30     4439.10     4099.37    186.09 o
  -1   3  30      273.94      226.57     76.98 o
   1   3  30      342.82      417.99     87.88 o
   3   3  30      136.77      244.84     75.53 o
   5   3  30       96.79      106.37     74.41 o
   7   3  30      482.51      470.35    153.92 o
   9   3  30       61.54        0.00    124.94 o
  11   3  30      412.52      451.84    400.05 o
  13   3  30      183.49      395.97    381.29 o
 -16   4  30      984.29      602.90    540.74 o
 -14   4  30       75.33        0.00    153.43 o
 -12   4  30      200.16      128.69    103.66 o
 -10   4  30      444.94      786.99    119.82 o
  -8   4  30     2786.57     2857.00    172.12 o
  -6   4  30      943.66     1049.64    158.07 o
  -4   4  30      915.69     1124.63    123.66 o
  -2   4  30     1780.93     1664.06    166.25 o
   0   4  30     3852.27     3593.36    181.08 o
   2   4  30      484.26      490.52     97.78 o
   4   4  30       97.95      161.42     87.97 o
   6   4  30     1917.96     1851.31    317.64 o
   8   4  30      572.97      684.40    169.21 o
  10   4  30       65.92        0.00    151.18 o
  12   4  30      637.39     1353.08    509.34 o
 -15   5  30        2.82        0.00    177.00 o
 -13   5  30      525.02      350.53    313.31 o
 -11   5  30      110.39       98.93    116.50 o
  -9   5  30       78.79      141.48    101.14 o
  -7   5  30       22.83        0.00     76.74 o
  -5   5  30     1351.66     1237.14    132.95 o
  -3   5  30        0.52       91.85     74.24 o
  -1   5  30      746.28      774.40    108.12 o
   1   5  30     1264.20     1462.30    140.54 o
   3   5  30        3.06       35.04     79.65 o
   5   5  30      362.82      263.25    123.77 o
   7   5  30      287.83      363.33    156.84 o
   9   5  30      632.05      604.86    186.59 o
  11   5  30     4487.08     6050.66    543.07 o
 -12   6  30      525.07      669.16    204.65 o
 -10   6  30      372.99      517.84    160.69 o
  -8   6  30      670.88      711.53    150.07 o
  -6   6  30      459.65      534.06    122.27 o
  -4   6  30       56.06       72.75     84.95 o
  -2   6  30     2036.86     2000.78    161.35 o
   0   6  30        0.13       84.25    100.92 o
   2   6  30      411.79      596.16    120.46 o
   4   6  30      116.85        0.00    128.86 o
   6   6  30     1545.18     2002.74    294.36 o
   8   6  30      270.84      428.99    216.88 o
  -9   7  30       89.71        0.00    251.78 o
  -7   7  30       66.23        0.00    132.41 o
  -5   7  30     2154.50     2267.00    294.33 o
  -3   7  30      127.14       14.85    141.75 o
  -1   7  30       54.68      188.29    136.08 o
   1   7  30      807.02      565.38    156.65 o
   3   7  30      382.11      256.12    219.04 o
   5   7  30       44.10      137.35    225.55 o
 -17   1  31       53.90        0.00    163.22 o
 -15   1  31     3792.14     3729.75    218.41 o
 -13   1  31        0.46       49.68     87.86 o
 -11   1  31        0.75        5.15     81.84 o
  -9   1  31     2365.82     2401.92    169.49 o
  -7   1  31     1803.86     2154.73    155.76 o
  -5   1  31      114.68       98.23     70.09 o
  -3   1  31     3009.85     2791.17    168.18 o
  -1   1  31      918.81      849.57    111.30 o
   1   1  31     2672.28     2444.17    251.55 o
   3   1  31     7997.44     8418.93    286.39 o
   5   1  31       18.77       35.57     67.64 o
   7   1  31     2252.67     1974.09    184.26 o
   9   1  31     3645.01     4325.27    400.02 o
  11   1  31       11.64       59.66    193.80 o
  13   1  31      234.70      300.96    409.43 o
 -16   2  31        1.19        0.00    144.58 o
 -14   2  31        6.24       28.26     93.94 o
 -12   2  31      858.02      633.52    111.52 o
 -10   2  31      988.07      888.82    119.89 o
  -8   2  31     3694.64     3899.81    246.36 o
  -6   2  31     1158.50     1153.66    122.52 o
  -4   2  31    12594.30    12960.60    396.83 o
  -2   2  31     3485.85     3604.85    251.26 o
   0   2  31     3794.36     3817.12    195.44 o
   2   2  31     4520.63     4755.43    261.37 o
   4   2  31     4049.44     4218.01    306.28 o
   6   2  31     4547.94     4669.04    227.92 o
   8   2  31     1786.77     1861.75    279.15 o
  10   2  31       19.25       39.80    255.01 o
  12   2  31      151.55        0.00    334.40 o
 -17   3  31      162.36      520.96    245.85 o
 -15   3  31       76.11        0.00    178.82 o
 -13   3  31       94.15      118.29     96.85 o
 -11   3  31      267.36      312.13     96.40 o
  -9   3  31       66.99      169.28     82.46 o
  -7   3  31     1429.15     1397.43    137.81 o
  -5   3  31      913.09      703.56    103.73 o
  -3   3  31       12.32       95.06     67.64 o
  -1   3  31     1644.45     1761.16    145.13 o
   1   3  31     1277.94     1572.07    138.53 o
   3   3  31       80.64      177.33     80.70 o
   5   3  31     4254.33     4325.30    208.20 o
   7   3  31     1857.99     1929.52    229.28 o
   9   3  31      565.58      349.71    156.52 o
  11   3  31      177.43       71.37    337.25 o
 -16   4  31      217.83      151.47    221.00 o
 -14   4  31      337.56      298.88    205.31 o
 -12   4  31      417.14      369.44    140.30 o
 -10   4  31      100.13      128.58     90.97 o
  -8   4  31       12.60      138.79     81.91 o
  -6   4  31        2.72       41.51     76.53 o
  -4   4  31     3108.87     3175.91    179.41 o
  -2   4  31     1858.96     1866.45    146.18 o
   0   4  31     1762.56     1501.42    138.45 o
   2   4  31     1312.20     1571.33    164.28 o
   4   4  31      716.87      501.49    116.17 o
   6   4  31       27.77      246.24    126.49 o
   8   4  31      698.00      475.65    265.06 o
  10   4  31       36.46        0.00    200.86 o
 -13   5  31        1.30      184.24    172.85 o
 -11   5  31        4.87      116.01    126.11 o
  -9   5  31       60.67        0.00    105.81 o
  -7   5  31      345.25      168.97     91.81 o
  -5   5  31      804.26      981.42    127.41 o
  -3   5  31     1928.37     1980.71    154.52 o
  -1   5  31     2621.91     2799.91    181.76 o
   1   5  31     2105.99     2612.58    207.06 o
   3   5  31      451.56      612.76    120.25 o
   5   5  31     2593.84     2420.08    234.91 o
   7   5  31     1234.87     1246.73    231.97 o
   9   5  31      106.43       95.95    273.23 o
 -12   6  31      726.22      711.07    214.04 o
 -10   6  31        0.50       40.36    148.20 o
  -8   6  31      122.11      210.99    132.10 o
  -6   6  31     1418.22     2103.19    236.42 o
  -4   6  31      106.33      130.50     89.59 o
  -2   6  31        0.88       41.10    107.61 o
   0   6  31      277.09      430.54    202.47 o
   2   6  31        9.64       35.15    107.89 o
   4   6  31      182.19      311.84    187.46 o
   6   6  31        1.72        0.00    277.71 o
  -7   7  31        3.90        0.00    151.05 o
  -5   7  31      222.51      575.97    196.71 o
  -3   7  31       95.48        0.00    153.20 o
  -1   7  31        1.96      326.28    149.41 o
   1   7  31      129.21        0.00    161.99 o
   3   7  31       48.26        0.00    180.95 o
 -16   0  32       56.28      190.58    207.21 o
 -14   0  32      187.08      136.51    154.98 o
 -12   0  32     1814.75     1785.28    236.44 o
 -10   0  32       50.21       48.74    113.53 o
  -8   0  32        8.26       85.64    110.76 o
  -6   0  32     9757.88     9446.09    564.48 o
  -4   0  32     1884.89     1895.00    207.38 o
  -2   0  32    10957.76    10594.78    550.23 o
   0   0  32      181.50      214.88    111.16 o
   2   0  32     5423.00     5234.80    429.59 o
   4   0  32     3454.93     3397.90    264.73 o
   6   0  32     3664.03     3643.80    275.49 o
   8   0  32     7383.23     7234.36   1145.72 o
  10   0  32     3017.64     3529.73    471.04 o
  12   0  32     4321.24     4279.87    715.28 o
 -17   1  32      190.28      220.27    184.70 o
 -15   1  32        6.62       57.46    104.62 o
 -13   1  32      157.07      238.65    102.99 o
 -11   1  32       10.86        0.00     78.75 o
  -9   1  32      132.43      222.08     87.06 o
  -7   1  32       88.52      137.47     80.95 o
  -5   1  32     4074.00     3678.95    199.09 o
  -3   1  32     3062.26     2677.73    169.74 o
  -1   1  32       26.74       56.72     69.24 o
   1   1  32      266.69      265.32     79.12 o
   3   1  32     1571.53     1544.37    136.45 o
   5   1  32      483.98      437.25     93.62 o
   7   1  32      403.51      529.64    124.64 o
   9   1  32      519.67      537.38    195.77 o
  11   1  32      672.96      855.66    302.37 o
  13   1  32     1402.98     1086.79    507.71 o
 -16   2  32      164.27      116.98    183.25 o
 -14   2  32      195.27      106.29    105.77 o
 -12   2  32      744.46      579.94    111.52 o
 -10   2  32      174.14       40.05     87.61 o
  -8   2  32      820.62      983.38    123.63 o
  -6   2  32     4017.28     3737.95    205.45 o
  -4   2  32       38.46       64.51     69.27 o
  -2   2  32      368.56      256.70     84.60 o
   0   2  32        0.02       17.26     67.61 o
   2   2  32     2576.16     2857.80    174.64 o
   4   2  32      294.93      247.11     88.71 o
   6   2  32       12.65      261.79     96.01 o
   8   2  32     2847.50     2621.03    212.81 o
  10   2  32      950.94     1083.53    468.97 o
  12   2  32       38.68        0.00    331.54 o
 -15   3  32      195.23      342.71    434.92 o
 -13   3  32      720.13      623.02    140.45 o
 -11   3  32       46.88      111.90     89.68 o
  -9   3  32      222.15      306.97     95.08 o
  -7   3  32      699.15      822.24    114.69 o
  -5   3  32       99.60       25.77     79.96 o
  -3   3  32       62.24       36.50     78.26 o
  -1   3  32      440.06      393.00    105.88 o
   1   3  32     1204.89     1470.85    137.82 o
   3   3  32     2219.20     2532.05    172.51 o
   5   3  32      286.55      197.59     96.24 o
   7   3  32     3215.03     3807.55    321.94 o
   9   3  32     1657.45     1742.86    262.39 o
  11   3  32      889.43     1633.24    524.43 o
 -14   4  32        2.63        0.00    174.25 o
 -12   4  32     1037.52     1167.53    200.67 o
 -10   4  32      454.62      541.21    110.06 o
  -8   4  32       47.91       65.88     86.90 o
  -6   4  32      627.68      450.50    101.56 o
  -4   4  32       36.28       12.10     81.07 o
  -2   4  32        3.43       71.79     82.97 o
   0   4  32      746.10      837.11    118.71 o
   2   4  32       12.64       15.23     79.87 o
   4   4  32     1665.49     1839.77    177.18 o
   6   4  32     3077.31     3027.80    278.13 o
   8   4  32      220.77        0.00    174.27 o
  10   4  32      627.25      213.11    231.85 o
 -13   5  32     2791.78     3487.98    467.70 o
 -11   5  32      375.23      229.98    145.05 o
  -9   5  32       55.34      176.98    113.25 o
  -7   5  32     1919.95     2206.00    169.06 o
  -5   5  32      318.84      435.70    105.09 o
  -3   5  32      357.01      287.23     96.85 o
  -1   5  32      248.30      274.54     97.39 o
   1   5  32      139.33       54.35     98.59 o
   3   5  32        4.65       68.44     99.51 o
   5   5  32      950.16      785.82    250.71 o
   7   5  32      176.10       57.01    200.84 o
   9   5  32      157.77      280.46    288.32 o
 -10   6  32      965.64     1064.62    238.62 o
  -8   6  32      383.87      608.30    195.66 o
  -6   6  32      145.43      146.62    137.30 o
  -4   6  32      243.30      434.07    133.88 o
  -2   6  32      381.82      322.79    117.68 o
   0   6  32      396.35      242.77    120.22 o
   2   6  32       11.29        0.00    111.26 o
   4   6  32     1393.87     1094.64    362.53 o
   6   6  32      202.98      341.27    283.63 o
  -5   7  32       27.14       68.18    153.40 o
  -3   7  32        0.41       37.94    165.69 o
  -1   7  32        5.98        0.00    148.33 o
   1   7  32       51.61      202.24    175.26 o
 -15   1  33       26.82      169.78    135.99 o
 -13   1  33      415.04      303.77    111.42 o
 -11   1  33      246.73      113.92     93.87 o
  -9   1  33       21.35       87.38     87.01 o
  -7   1  33     3987.75     3836.06    218.31 o
  -5   1  33      213.42       76.10     78.15 o
  -3   1  33       59.05      105.69     83.28 o
  -1   1  33      626.26      731.34    108.56 o
   1   1  33      647.60      606.52    106.58 o
   3   1  33       16.57        0.00     78.12 o
   5   1  33       95.01      113.67     84.12 o
   7   1  33     1444.99     1378.34    196.93 o
   9   1  33      701.94      766.25    266.35 o
  11   1  33        3.24      278.61    266.54 o
 -16   2  33     1773.53     2339.54    319.02 o
 -14   2  33      205.28        8.51    114.13 o
 -12   2  33      296.31       72.83     96.27 o
 -10   2  33       30.55      217.11     95.03 o
  -8   2  33        2.10       11.39     83.58 o
  -6   2  33       13.79      135.03     89.76 o
  -4   2  33      166.51      161.28     90.31 o
  -2   2  33      269.21      109.34     86.27 o
   0   2  33     1333.10     1470.24    141.93 o
   2   2  33      856.93      820.94    113.40 o
   4   2  33      121.86       88.87     85.86 o
   6   2  33       43.97      216.33    117.07 o
   8   2  33      105.77       32.30    119.62 o
  10   2  33      109.01       81.56    342.14 o
 -15   3  33       20.45        0.00    332.36 o
 -13   3  33     1010.10      960.57    154.19 o
 -11   3  33      455.06      490.13    117.61 o
  -9   3  33      840.55      696.36    115.86 o
  -7   3  33     1164.63     1263.30    140.79 o
  -5   3  33       74.70       44.29     82.65 o
  -3   3  33        7.34       88.05     79.67 o
  -1   3  33      736.25      772.61    116.46 o
   1   3  33       20.78        0.00     80.42 o
   3   3  33      596.44      381.04    102.04 o
   5   3  33     1450.95     1700.88    166.66 o
   7   3  33      294.07      241.34    151.03 o
   9   3  33       69.70        0.00    183.33 o
 -14   4  33       81.84       73.92    169.48 o
 -12   4  33      344.57      450.39    161.68 o
 -10   4  33       24.64        0.00    105.12 o
  -8   4  33      876.48      925.04    131.16 o
  -6   4  33     1762.99     1775.58    159.22 o
  -4   4  33      930.25      723.57    129.55 o
  -2   4  33     3892.19     3620.40    239.78 o
   0   4  33     2188.58     2188.19    168.11 o
   2   4  33     1306.21     1377.73    159.18 o
   4   4  33     1728.76     1587.95    186.08 o
   6   4  33      167.28      330.88    168.15 o
   8   4  33      134.18      131.25    204.49 o
 -11   5  33       16.89      103.69    144.91 o
  -9   5  33       39.95       48.73    132.80 o
  -7   5  33      220.92      151.73    123.16 o
  -5   5  33      205.91       76.74    101.78 o
  -3   5  33     1278.46     1464.02    153.71 o
  -1   5  33      718.93      389.61    120.96 o
   1   5  33      730.14      887.89    172.98 o
   3   5  33       51.96      187.22    135.98 o
   5   5  33      104.73       58.46    189.18 o
   7   5  33       24.43        0.00    179.80 o
  -8   6  33      200.61      264.20    177.97 o
  -6   6  33      932.02      940.60    193.55 o
  -4   6  33     1012.47      803.97    148.77 o
  -2   6  33     1378.60     1952.12    436.76 o
   0   6  33      775.92      981.23    203.42 o
   2   6  33       35.47      154.02    136.83 o
   4   6  33     1641.82     1372.08    322.27 o
 -16   0  34     2793.40     3133.65    436.85 o
 -14   0  34     1225.57     1382.40    303.92 o
 -12   0  34     4268.78     4800.93    402.08 o
 -10   0  34     2588.56     2977.91    288.83 o
  -8   0  34     1387.89     1599.86    259.28 o
  -6   0  34     5876.92     6072.12    365.02 o
  -4   0  34      164.07      246.41    127.90 o
  -2   0  34      383.92      263.50    137.61 o
   0   0  34     1992.81     1858.55    223.64 o
   2   0  34      289.66      240.25    132.13 o
   4   0  34     7332.68     7392.84    542.64 o
   6   0  34      171.88       20.56    121.88 o
   8   0  34      394.94      708.58    295.13 o
  10   0  34     1081.46     1488.88    493.44 o
 -15   1  34      166.01      524.09    173.83 o
 -13   1  34     1386.68     1254.66    175.43 o
 -11   1  34     1610.35     1552.21    177.68 o
  -9   1  34      388.03      423.78    107.63 o
  -7   1  34      388.85      367.60    100.98 o
  -5   1  34      445.44      443.09    103.71 o
  -3   1  34     2062.17     2221.63    201.65 o
  -1   1  34      249.48      420.19     95.14 o
   1   1  34      978.66     1475.23    145.07 o
   3   1  34       16.80        0.00     81.93 o
   5   1  34      176.66        5.91     91.38 o
   7   1  34       79.34      141.13    122.36 o
   9   1  34        2.74      171.66    211.01 o
  11   1  34      129.92      157.89    405.97 o
 -14   2  34       92.84       96.67    139.72 o
 -12   2  34      300.21      257.03    119.52 o
 -10   2  34       65.76       20.33     90.13 o
  -8   2  34       78.94       63.04     85.83 o
  -6   2  34     1592.10     1615.75    153.83 o
  -4   2  34      254.85       71.93     98.38 o
  -2   2  34      333.93      374.77    100.91 o
   0   2  34       31.69      147.75     85.97 o
   2   2  34      107.14      206.94     95.88 o
   4   2  34     2577.17     2883.56    189.76 o
   6   2  34      237.75      521.39    136.03 o
   8   2  34      780.01      731.16    374.76 o
  10   2  34     1836.11     1211.17    490.58 o
 -13   3  34      662.55      757.15    164.49 o
 -11   3  34      657.67      521.95    130.71 o
  -9   3  34       51.76       22.76     86.82 o
  -7   3  34      120.75      138.40     91.60 o
  -5   3  34     1436.68     1343.65    143.15 o
  -3   3  34        0.29       53.82     84.96 o
  -1   3  34       20.46        0.00     82.00 o
   1   3  34        9.22       62.51     85.45 o
   3   3  34      366.28      589.42    139.43 o
   5   3  34      622.92      680.07    137.01 o
   7   3  34      644.18      502.87    188.68 o
   9   3  34     1993.57     1720.69    337.42 o
 -12   4  34       36.37       56.69    148.98 o
 -10   4  34      201.48      134.03    148.71 o
  -8   4  34     1441.90     1574.36    172.02 o
  -6   4  34      322.45      238.79     98.25 o
  -4   4  34       51.62      160.93     94.05 o
  -2   4  34      600.32      420.68    104.40 o
   0   4  34      156.91      124.59     95.16 o
   2   4  34       47.47        0.00     89.65 o
   4   4  34        1.64       27.59    144.58 o
   6   4  34       44.22      196.00    187.91 o
   8   4  34       18.74        0.00    179.66 o
 -11   5  34        5.94      140.85    162.84 o
  -9   5  34       83.35      116.74    167.22 o
  -7   5  34       85.27      127.49    134.59 o
  -5   5  34      435.61      213.81    131.27 o
  -3   5  34     1829.50     2323.15    214.09 o
  -1   5  34     1949.34     2004.44    203.20 o
   1   5  34      349.11      490.98    157.47 o
   3   5  34      736.14      556.26    182.56 o
   5   5  34      502.11      576.15    247.97 o
  -6   6  34      167.22      166.87    151.93 o
  -4   6  34      205.35      263.01    142.83 o
  -2   6  34      307.17      222.46    167.23 o
   0   6  34       93.53      102.03    167.82 o
   2   6  34     1110.03     1157.35    239.16 o
 -15   1  35       16.16      216.32    159.28 o
 -13   1  35      230.24      242.21    154.43 o
 -11   1  35     1653.96     1596.53    186.69 o
  -9   1  35     1643.59     1887.82    167.58 o
  -7   1  35     3119.46     3078.13    199.56 o
  -5   1  35      969.47      851.71    129.32 o
  -3   1  35       18.89       97.56     82.19 o
  -1   1  35     2049.18     2298.81    171.07 o
   1   1  35     6323.64     6148.62    257.04 o
   3   1  35      614.31      511.10    112.56 o
   5   1  35        9.43       14.92     95.13 o
   7   1  35      364.10      144.38    207.94 o
   9   1  35      181.87      255.57    230.87 o
 -14   2  35       38.35        0.00    144.07 o
 -12   2  35      972.28      698.81    176.80 o
 -10   2  35     2035.90     2244.17    265.17 o
  -8   2  35       21.09        0.00     85.24 o
  -6   2  35     2594.31     2293.99    186.68 o
  -4   2  35      439.01      339.84    103.44 o
  -2   2  35     2045.66     2232.34    170.62 o
   0   2  35     2602.30     2794.66    190.03 o
   2   2  35      885.02     1039.37    131.82 o
   4   2  35     1955.07     2089.87    217.16 o
   6   2  35      354.39      484.49    147.95 o
   8   2  35        1.46       25.76    256.91 o
 -13   3  35        2.81        0.00    127.68 o
 -11   3  35       14.48      154.89    126.11 o
  -9   3  35      783.67      539.99    155.98 o
  -7   3  35      714.85      520.95    113.37 o
  -5   3  35       18.98       75.76     86.34 o
  -3   3  35       80.80      160.33     95.92 o
  -1   3  35        9.27        0.00     85.88 o
   1   3  35       78.49       69.92     87.18 o
   3   3  35     1192.96     1243.68    151.92 o
   5   3  35       38.80      142.38    133.92 o
   7   3  35      125.42      211.26    197.81 o
 -12   4  35       11.11       32.17    157.47 o
 -10   4  35      189.74       96.19    163.69 o
  -8   4  35       41.07       48.01    125.40 o
  -6   4  35      709.27      558.36    143.06 o
  -4   4  35       48.43      130.22    105.44 o
  -2   4  35      435.06      382.64    126.31 o
   0   4  35     1425.13     1871.45    217.58 o
   2   4  35        1.18       45.80    109.88 o
   4   4  35       67.73        0.00    143.53 o
   6   4  35      573.15      789.09    256.42 o
  -9   5  35      149.10      224.70    156.34 o
  -7   5  35     1358.24     1366.37    226.40 o
  -5   5  35      612.74      841.29    195.61 o
  -3   5  35      495.45      363.42    145.29 o
  -1   5  35     1166.78      878.93    173.99 o
   1   5  35       73.64        0.00    130.47 o
   3   5  35       67.71       65.36    138.85 o
  -4   6  35       42.42       30.99    152.64 o
  -2   6  35      559.37      960.37    229.66 o
 -14   0  36       30.49      188.87    284.85 o
 -12   0  36      269.10      501.02    242.96 o
 -10   0  36      521.59      609.32    740.36 o
  -8   0  36     1611.91     1512.59    228.45 o
  -6   0  36     3415.31     3086.78    288.17 o
  -4   0  36     1095.50     1143.10    198.09 o
  -2   0  36      559.51      349.01    160.62 o
   0   0  36     3691.07     3090.78    285.46 o
   2   0  36     1449.39     1392.28    211.03 o
   4   0  36     2717.49     3053.63    289.80 o
   6   0  36      337.94      150.41    183.71 o
   8   0  36       41.89      144.77    351.12 o
 -13   1  36      520.14      546.57    177.87 o
 -11   1  36       48.66       97.13    144.06 o
  -9   1  36      107.70      210.75    132.64 o
  -7   1  36      149.33       43.33     94.96 o
  -5   1  36       62.70       92.58     88.69 o
  -3   1  36      297.57      200.94    120.11 o
  -1   1  36     1384.69     1509.05    151.44 o
   1   1  36     1784.26     1800.15    180.34 o
   3   1  36       98.83      104.42     97.89 o
   5   1  36     1308.48     1470.52    163.21 o
   7   1  36      133.21        0.00    264.29 o
   9   1  36      255.86      252.97    360.09 o
 -12   2  36        0.71        0.00    136.00 o
 -10   2  36       12.32        0.00    131.44 o
  -8   2  36      633.86      498.78    146.04 o
  -6   2  36      229.39      255.93    106.66 o
  -4   2  36      169.15        0.00     92.35 o
  -2   2  36      187.99      177.30     92.00 o
   0   2  36      388.67      502.59    113.04 o
   2   2  36        2.18       40.01     91.90 o
   4   2  36       22.13       84.24     98.75 o
   6   2  36     1334.92     1446.42    204.17 o
   8   2  36        7.63      163.43    175.59 o
 -11   3  36        5.43        0.00    135.14 o
  -9   3  36      306.20      225.07    153.05 o
  -7   3  36      167.87      204.48    127.85 o
  -5   3  36       50.80      105.81    109.41 o
  -3   3  36       48.36       36.18    101.14 o
  -1   3  36      644.84      520.22    126.22 o
   1   3  36      594.71      731.07    165.09 o
   3   3  36      670.53      677.77    160.76 o
   5   3  36     3559.89     3697.49    427.55 o
   7   3  36     1067.32     1667.38    341.37 o
 -10   4  36        8.00       11.78    130.48 o
  -8   4  36      243.91      245.77    147.23 o
  -6   4  36      785.44      996.42    192.86 o
  -4   4  36      310.62      353.68    138.08 o
  -2   4  36       58.61        0.00    118.41 o
   0   4  36      452.54      512.74    163.92 o
   2   4  36      590.53      530.75    159.28 o
   4   4  36      569.32      230.93    225.94 o
  -7   5  36      142.50      196.62    155.62 o
  -5   5  36      178.11      341.43    161.49 o
  -3   5  36      171.52      309.25    157.97 o
  -1   5  36     1071.61     1504.60    210.00 o
   1   5  36       57.32        0.00    151.99 o
 -13   1  37      169.00       80.64    145.30 o
 -11   1  37      246.78      178.79    151.65 o
  -9   1  37     2867.41     2704.61    282.89 o
  -7   1  37       31.06        0.00    135.41 o
  -5   1  37      279.81      283.72    117.03 o
  -3   1  37      247.36       41.65     98.25 o
  -1   1  37      204.37      181.07    103.74 o
   1   1  37      440.16      383.48    114.09 o
   3   1  37       10.81        0.00     96.17 o
   5   1  37      151.91        0.00    105.99 o
   7   1  37        3.58      135.47    178.04 o
 -12   2  37       32.70        0.00    145.63 o
 -10   2  37       11.19       70.26    143.17 o
  -8   2  37      160.25      329.00    190.00 o
  -6   2  37      642.75      627.99    175.17 o
  -4   2  37      140.50      111.39    121.85 o
  -2   2  37      466.30      365.21    115.83 o
   0   2  37        0.55        0.00    108.56 o
   2   2  37       36.72        0.00    105.91 o
   4   2  37      851.16      932.37    161.14 o
   6   2  37      292.93      345.15    206.49 o
 -11   3  37        2.06        4.38    140.54 o
  -9   3  37      644.96      430.85    171.66 o
  -7   3  37      546.94      444.82    166.08 o
  -5   3  37      473.66      415.04    150.35 o
  -3   3  37       23.96      148.22    128.40 o
  -1   3  37       42.92        0.00    121.99 o
   1   3  37     1931.02     2360.79    215.75 o
   3   3  37      437.48      486.95    140.24 o
   5   3  37       22.10        0.00    166.44 o
  -8   4  37       85.71      146.18    149.47 o
  -6   4  37      832.89      711.38    187.72 o
  -4   4  37     1083.27      707.07    235.66 o
  -2   4  37      559.01      398.96    164.85 o
   0   4  37      409.90      334.59    148.86 o
   2   4  37      357.38      233.71    165.28 o
 -10   0  38        2.87       80.42    221.35 o
  -8   0  38     1393.46     1034.18    298.06 o
  -6   0  38      147.62      336.96    209.47 o
  -4   0  38       54.75       22.62    162.33 o
  -2   0  38      122.01        0.00    186.57 o
   0   0  38      108.23      129.19    191.17 o
   2   0  38     1916.84     1300.14    312.52 o
   4   0  38      181.30      177.96    213.67 o
   6   0  38      719.15      849.56    272.90 o
 -11   1  38       77.73        1.96    144.56 o
  -9   1  38       76.00       79.01    144.74 o
  -7   1  38     1114.40     1661.32    232.17 o
  -5   1  38        3.73       23.06    129.67 o
  -3   1  38       22.52        0.00    125.10 o
  -1   1  38      182.86      411.50    231.85 o
   1   1  38      257.92      380.46    157.91 o
   3   1  38       30.12        0.00    118.77 o
   5   1  38       44.05       34.90    145.29 o
 -10   2  38      505.00      486.13    177.96 o
  -8   2  38      233.56      399.86    166.39 o
  -6   2  38      646.66      596.26    186.49 o
  -4   2  38     1487.93     1272.78    266.57 o
  -2   2  38      264.80      182.60    134.10 o
   0   2  38      246.07       63.13    138.12 o
   2   2  38      548.98      829.01    185.95 o
   4   2  38      101.09        0.00    141.52 o
  -9   3  38      205.94       89.00    146.85 o
  -7   3  38        0.42        0.59    121.45 o
  -5   3  38      328.08      412.85    161.82 o
  -3   3  38        8.01        0.00    129.43 o
  -1   3  38      416.87      198.67    155.58 o
   1   3  38      687.07      628.31    174.38 o
   3   3  38       75.12      173.06    151.04 o
  -6   4  38       62.07      149.65    146.84 o
  -4   4  38      366.06      449.14    175.00 o
  -2   4  38       73.52      171.45    145.76 o
   0   4  38      437.18      365.98    187.24 o
  -9   1  39      777.38     1015.74    209.58 o
  -7   1  39      359.70      511.27    172.39 o
  -5   1  39      267.18      345.35    161.09 o
  -3   1  39     1070.18     1139.91    206.71 o
  -1   1  39      842.99      816.38    185.22 o
   1   1  39       57.78      206.61    149.57 o
   3   1  39      284.32      164.98    153.21 o
  -8   2  39     4106.38     4530.83    364.87 o
  -6   2  39       44.66        0.00    141.85 o
  -4   2  39      277.36      454.03    172.36 o
  -2   2  39     1461.45     1622.45    227.96 o
   0   2  39      278.77      336.75    161.94 o
   2   2  39      104.10      113.86    139.53 o
  -5   3  39      815.58      629.27    186.75 o
  -3   3  39      204.91      116.06    142.10 o
  -1   3  39       37.97      171.59    144.75 o
   1   3  39       68.34       53.44    136.81 o
  -8   0  40        2.84        0.00    195.63 o
  -6   0  40       80.93       85.82    220.73 o
  -4   0  40     4611.28     4859.21    702.03 o
  -2   0  40     5418.66     5438.11    544.97 o
   0   0  40     1233.15     1451.50    324.78 o
   2   0  40     3603.87     3875.20    568.47 o
  -7   1  40        5.99       12.06    140.97 o
  -5   1  40      308.55      194.65    154.92 o
  -3   1  40      935.47      888.90    201.77 o
  -1   1  40     1132.59     1294.37    226.01 o
   1   1  40      260.69      134.88    149.97 o
  -4   2  40      327.52      598.69    179.75 o
  -2   2  40      360.72      111.00    136.08 o
   0   2  40      141.09       15.71    150.17 o
 
